# Supplementary material for: Pangenomics to understand prophage dynamics in the Pectobacterium genus and the radiating lineages of Pectobacterium brasiliense
Source: Microb Genom. 2025 May 7;11(5):001392. doi: 10.1099/mgen.0.001392 (PMC12282264; doi:10.1099/mgen.0.001392)
Supplement: Uncited Supplementary Material 2. [file mgen-11-01392-s002.xlsx]

## Sheet: Table_S1
## Table S1 Metadata for all the genome in the current pangenome
genomeId	source	SpeciesName	strain	geo_loc_country	collection_year	host	blackleg_phenotype	blackleg_PCR	AssemblyAccession	BioSampleAccn	sampleId	sampleName	AssemblyName	taxonomy_check_status	BioprojectAccn	continent	isolation_source	collected_by	env_broad_scale	type_material	representative_status	sample_type	length	N50	L50	n_contigs
g_1	NCBI	P. carotovorum	21TX0081	United States	2021	NA	NA	NA	GCF_024506455.1	SAMN29993934	GCF_024506455.1_ASM2450645v1	GCF_024506455.1	ASM2450645v1	OK	PRJNA862766	North America	Onion	Manzeal Khanal	NA	NA	NA	NA	4826772	493670	4	25
g_2	NCBI	P. aroidearum	QJ002	China	2020	Amorphophallus konjac	NA	NA	GCF_024498875.1	SAMN24698379	GCF_024498875.1_ASM2449887v1	GCF_024498875.1	ASM2449887v1	corrected	PRJNA794971	Asia	NA	NA	NA	NA	NA	pure culture	4975218	4975218	1	1
g_3	NCBI	P. aroidearum	QJ003	China	2020	Amorphophallus konjac	NA	NA	GCF_024498855.1	SAMN24698380	GCF_024498855.1_ASM2449885v1	GCF_024498855.1	ASM2449885v1	corrected	PRJNA794971	Asia	NA	NA	NA	NA	NA	pure culture	5057072	5057072	1	1
g_4	NCBI	P. aroidearum	QJ011	China	2020	Amorphophallus konjac	NA	NA	GCF_024498835.1	SAMN24698381	GCF_024498835.1_ASM2449883v1	GCF_024498835.1	ASM2449883v1	corrected	PRJNA794971	Asia	NA	NA	NA	NA	NA	pure culture	5044175	5044175	1	1
g_5	NCBI	P. aroidearum	QJ034	China	2019	Amorphophallus konjac	NA	NA	GCF_024498815.1	SAMN24698382	GCF_024498815.1_ASM2449881v1	GCF_024498815.1	ASM2449881v1	corrected	PRJNA794971	Asia	NA	NA	NA	NA	NA	pure culture	4889365	4889365	1	1
g_6	NCBI	P. aroidearum	QJ311	China	2019	Amorphophallus konjac	NA	NA	GCF_024498775.1	SAMN24698384	GCF_024498775.1_ASM2449877v1	GCF_024498775.1	ASM2449877v1	corrected	PRJNA794971	Asia	NA	NA	NA	NA	NA	pure culture	4907098	4907098	1	1
g_7	NCBI	P. aroidearum	QJ313	China	2019	Amorphophallus konjac	NA	NA	GCF_024498755.1	SAMN24698385	GCF_024498755.1_ASM2449875v1	GCF_024498755.1	ASM2449875v1	corrected	PRJNA794971	Asia	NA	NA	NA	NA	NA	pure culture	4889381	4889381	1	1
g_8	NCBI	P. aroidearum	QJ315	China	2019	Amorphophallus konjac	NA	NA	GCF_024498735.1	SAMN24698386	GCF_024498735.1_ASM2449873v1	GCF_024498735.1	ASM2449873v1	corrected	PRJNA794971	Asia	NA	NA	NA	NA	NA	pure culture	4865541	4865541	1	1
g_9	NCBI	P. aroidearum	AK042	China	2019	Amorphophallus konjac	NA	NA	GCF_024498715.1	SAMN24698388	GCF_024498715.1_ASM2449871v1	GCF_024498715.1	ASM2449871v1	corrected	PRJNA794971	Asia	NA	NA	NA	NA	NA	pure culture	5019255	5019255	1	1
g_10	NCBI	P. aroidearum	AK049	China	2019	Amorphophallus konjac	NA	NA	GCF_024498675.1	SAMN24698389	GCF_024498675.1_ASM2449867v1	GCF_024498675.1	ASM2449867v1	corrected	PRJNA794971	Asia	NA	NA	NA	NA	NA	pure culture	5019088	5019088	1	1
g_11	NCBI	P. carotovorum	MAFF 301875	Japan	1971	Brassica rapa subsp. oleifera	NA	NA	GCA_024343715.1	SAMD00443674	GCA_024343715.1_ASM2434371v1	GCA_024343715.1	ASM2434371v1	OK	PRJDB13073	Asia	NA	NA	cropland biome	NA	NA	NA	4720572	360083	4	29
g_12	NCBI	P. versatile	MAFF 730217	Japan	1979	Brassica oleracea	NA	NA	GCA_024343685.1	SAMD00443673	GCA_024343685.1_ASM2434368v1	GCA_024343685.1	ASM2434368v1	renamed	PRJDB13073	Asia	NA	NA	cropland biome	NA	NA	NA	5277148	188798	10	56
g_13	NCBI	P. brasiliense	MAFF 331060	Japan	2012	Capsicum annuum	NA	NA	GCA_024343655.1	SAMD00443672	GCA_024343655.1_ASM2434365v1	GCA_024343655.1	ASM2434365v1	renamed	PRJDB13073	Asia	NA	NA	cropland biome	NA	NA	NA	5012643	322364	5	42
g_14	NCBI	P. polonicum	MAFF 311524	Japan	2004	Solanum tuberosum	NA	NA	GCA_024343625.1	SAMD00443671	GCA_024343625.1_ASM2434362v1	GCA_024343625.1	ASM2434362v1	renamed	PRJDB13073	Asia	NA	NA	cropland biome	NA	NA	NA	4914463	314748	5	49
g_15	NCBI	P. carotovorum	MAFF 302107	Japan	1988	Aralia elata	NA	NA	GCA_024343595.1	SAMD00443670	GCA_024343595.1_ASM2434359v1	GCA_024343595.1	ASM2434359v1	Inconclusive	PRJDB13073	Asia	NA	NA	cropland biome	NA	NA	NA	4634355	158431	11	92
g_16	NCBI	P. carotovorum	NBRC12380	NA	NA	NA	NA	NA	GCA_024343495.1	SAMD00495187	GCA_024343495.1_ASM2434349v1	GCA_024343495.1	ASM2434349v1	OK	PRJDB13711	NA	NA	NA	NA	NA	NA	culture collection	5008141	350122	5	37
g_17	NCBI	P. odoriferum	NBRC3830	NA	NA	NA	NA	NA	GCA_024343475.1	SAMD00495186	GCA_024343475.1_ASM2434347v1	GCA_024343475.1	ASM2434347v1	renamed	PRJDB13711	NA	NA	NA	NA	NA	NA	culture collection	4860056	252526	7	70
g_18	NCBI	P. versatile	NBRC3380	NA	NA	NA	NA	NA	GCA_024343445.1	SAMD00495185	GCA_024343445.1_ASM2434344v1	GCA_024343445.1	ASM2434344v1	renamed	PRJDB13711	NA	soft rot of carrot	NA	NA	NA	NA	culture collection	5219944	230498	8	59
g_19	NCBI	P. parvum	MAFF 301879	Japan	1971	Brassica rapa subsp. oleifera	NA	NA	GCA_024343355.1	SAMD00443675	GCA_024343355.1_ASM2434335v1	GCA_024343355.1	ASM2434335v1	renamed	PRJDB13073	Asia	NA	NA	cropland biome	NA	NA	NA	4648858	130105	10	80
g_20	NCBI	P. actinidiae	MAFF 301937	Japan	1974	Morus bombycis	NA	NA	GCA_024343335.1	SAMD00443669	GCA_024343335.1_ASM2434333v1	GCA_024343335.1	ASM2434333v1	renamed	PRJDB13073	Asia	NA	NA	cropland biome	NA	NA	NA	4787729	3220765	1	14
g_21	NCBI	P. punjabense	MAFF 301899	Japan	1971	Lactuca sativa	NA	NA	GCA_024343295.1	SAMD00443668	GCA_024343295.1_ASM2434329v1	GCA_024343295.1	ASM2434329v1	renamed	PRJDB13073	Asia	NA	NA	cropland biome	NA	NA	NA	4822120	287595	7	43
g_22	NCBI	P. carotovorum	MAFF 301889	Japan	1971	Raphanus sativus	NA	NA	GCA_024343235.1	SAMD00443667	GCA_024343235.1_ASM2434323v1	GCA_024343235.1	ASM2434323v1	OK	PRJDB13073	Asia	NA	NA	cropland biome	NA	NA	NA	4771785	3193077	1	16
g_23	NCBI	P. odoriferum	MAFF 301877	Japan	1971	Brassica rapa subsp. oleifera	NA	NA	GCA_024343135.1	SAMD00443666	GCA_024343135.1_ASM2434313v1	GCA_024343135.1	ASM2434313v1	renamed	PRJDB13073	Asia	NA	NA	cropland biome	NA	NA	NA	4885709	339456	3	36
g_24	NCBI	P. brasiliense	MAFF 301653	Japan	1979	Solanum melongena	NA	NA	GCA_024343095.1	SAMD00443665	GCA_024343095.1_ASM2434309v1	GCA_024343095.1	ASM2434309v1	renamed	PRJDB13073	Asia	NA	NA	cropland biome	NA	NA	NA	4798689	1025922	2	13
g_25	NCBI	P. aroidearum	MAFF 301645	Japan	1979	Amorphophallus konjac	NA	NA	GCA_024343035.1	SAMD00443664	GCA_024343035.1_ASM2434303v1	GCA_024343035.1	ASM2434303v1	renamed	PRJDB13073	Asia	NA	NA	cropland biome	NA	NA	NA	5006624	526083	3	29
g_26	NCBI	P. carotovorum	MAFF 301619	Japan	NA	Solanum tuberosum	NA	NA	GCA_024342945.1	SAMD00443663	GCA_024342945.1_ASM2434294v1	GCA_024342945.1	ASM2434294v1	OK	PRJDB13073	Asia	NA	NA	cropland biome	NA	NA	NA	5069613	1566429	2	15
g_27	NCBI	P. atrosepticum	MAFF 301296	Japan	NA	Solanum tuberosum	NA	NA	GCA_024342865.1	SAMD00443662	GCA_024342865.1_ASM2434286v1	GCA_024342865.1	ASM2434286v1	renamed	PRJDB13073	Asia	NA	NA	cropland biome	NA	NA	NA	4914815	731102	3	26
g_28	NCBI	P. versatile	MAFF 106664	Japan	2000	Brassica rapa	NA	NA	GCA_024342805.1	SAMD00443661	GCA_024342805.1_ASM2434280v1	GCA_024342805.1	ASM2434280v1	renamed	PRJDB13073	Asia	NA	NA	cropland biome	NA	NA	NA	5007461	274073	7	57
g_29	NCBI	P. brasiliense	MAFF 106568	Japan	1985	Cucumis sativus	NA	NA	GCA_024342785.1	SAMD00443660	GCA_024342785.1_ASM2434278v1	GCA_024342785.1	ASM2434278v1	renamed	PRJDB13073	Asia	NA	NA	cropland biome	NA	NA	NA	4836214	179252	8	52
g_30	NCBI	P. versatile	22TC1	China	2022	Nicotiana tabacum	NA	NA	GCF_023914135.1	SAMN29182939	GCF_023914135.1_ASM2391413v1	GCF_023914135.1	ASM2391413v1	OK	PRJNA839150	Asia	NA	NA	plateau	NA	NA	NA	4977398	516528	4	25
g_31	NCBI	P. quasiaquaticum	A398-S21-F17	France	2017	NA	NA	NA	GCF_014946825.2	SAMN16178564	GCF_014946825.2_ASM1494682v2	GCF_014946825.2	ASM1494682v2	OK	PRJNA662694	Europe	fresh water	NA	ENVO:00000873	NA	NA	NA	4321692	4321692	1	1
g_32	NCBI	P. quasiaquaticum	A477-S1-J17	France	2017	NA	NA	NA	GCF_014946775.2	SAMN16178566	GCF_014946775.2_ASM1494677v2	GCF_014946775.2	ASM1494677v2	OK	PRJNA662694	Europe	fresh water	NA	ENVO:00000873	type strain	NA	NA	4469125	4469125	1	1
g_33	NCBI	P. versatile	Ec-007	New Zealand	2005	Solanum tuberosum	NA	NA	GCF_023508155.1	SAMN10887359	GCF_023508155.1_ASM2350815v1	GCF_023508155.1	ASM2350815v1	renamed	PRJNA521418	Oceania	NA	NA	agricultural field	NA	NA	NA	5049688	276121	5	78
g_34	NCBI	P. versatile	Ec-006	New Zealand	2005	Solanum tuberosum	NA	NA	GCF_023508145.1	SAMN10887358	GCF_023508145.1_ASM2350814v1	GCF_023508145.1	ASM2350814v1	renamed	PRJNA521418	Oceania	NA	NA	agricultural field	NA	NA	NA	5113990	545294	3	136
g_35	NCBI	P. parmentieri	Ec-009	New Zealand	2005	Solanum tuberosum	NA	NA	GCF_023508125.1	SAMN10887361	GCF_023508125.1_ASM2350812v1	GCF_023508125.1	ASM2350812v1	OK	PRJNA521418	Oceania	NA	NA	agricultural field	NA	NA	NA	5091786	544224	3	87
g_36	NCBI	P. versatile	Ec-008	New Zealand	2005	Solanum tuberosum	NA	NA	GCF_023508105.1	SAMN10887360	GCF_023508105.1_ASM2350810v1	GCF_023508105.1	ASM2350810v1	renamed	PRJNA521418	Oceania	NA	NA	agricultural field	NA	NA	NA	4963922	436290	5	69
g_37	NCBI	P. versatile	Ec-110	New Zealand	2005	Solanum tuberosum	NA	NA	GCF_023508055.1	SAMN10887364	GCF_023508055.1_ASM2350805v1	GCF_023508055.1	ASM2350805v1	renamed	PRJNA521418	Oceania	NA	NA	agricultural field	NA	NA	NA	5100334	308094	5	102
g_38	NCBI	P. parmentieri	Ec-010	New Zealand	2005	Solanum tuberosum	NA	NA	GCF_023508065.1	SAMN10887362	GCF_023508065.1_ASM2350806v1	GCF_023508065.1	ASM2350806v1	OK	PRJNA521418	Oceania	NA	NA	agricultural field	NA	NA	NA	5083805	544186	4	85
g_39	NCBI	P. versatile	Ec-093	New Zealand	2005	Solanum tuberosum	NA	NA	GCF_023508045.1	SAMN10887363	GCF_023508045.1_ASM2350804v1	GCF_023508045.1	ASM2350804v1	renamed	PRJNA521418	Oceania	NA	NA	agricultural field	NA	NA	NA	5007569	403890	5	86
g_40	NCBI	P. polaris	Ec-137	New Zealand	2005	Solanum tuberosum	NA	NA	GCF_023508025.1	SAMN10887365	GCF_023508025.1_ASM2350802v1	GCF_023508025.1	ASM2350802v1	OK	PRJNA521418	Oceania	NA	NA	agricultural field	NA	NA	NA	4890988	3235974	1	68
g_41	NCBI	P. polaris	Ec-140	New Zealand	2005	Solanum tuberosum	NA	NA	GCF_023508005.1	SAMN10887366	GCF_023508005.1_ASM2350800v1	GCF_023508005.1	ASM2350800v1	OK	PRJNA521418	Oceania	NA	NA	agricultural field	NA	NA	NA	4971396	493850	5	81
g_42	NCBI	P. brasiliense	Ec-153	New Zealand	2005	Solanum tuberosum	NA	NA	GCF_023507985.1	SAMN10887368	GCF_023507985.1_ASM2350798v1	GCF_023507985.1	ASM2350798v1	OK	PRJNA521418	Oceania	NA	NA	agricultural field	NA	NA	NA	4927269	349155	4	78
g_43	NCBI	P. brasiliense	Ec-155	New Zealand	2005	Solanum tuberosum	NA	NA	GCF_023507945.1	SAMN10887369	GCF_023507945.1_ASM2350794v1	GCF_023507945.1	ASM2350794v1	renamed	PRJNA521418	Oceania	NA	NA	agricultural field	NA	NA	NA	4948127	325649	5	67
g_44	NCBI	P. polaris	Ec-143	New Zealand	2005	Solanum tuberosum	NA	NA	GCF_023507955.1	SAMN10887367	GCF_023507955.1_ASM2350795v1	GCF_023507955.1	ASM2350795v1	OK	PRJNA521418	Oceania	NA	NA	agricultural field	NA	NA	NA	4964852	493850	5	74
g_45	NCBI	P. versatile	Ec-168	New Zealand	2005	Solanum tuberosum	NA	NA	GCF_023507925.1	SAMN10887370	GCF_023507925.1_ASM2350792v1	GCF_023507925.1	ASM2350792v1	renamed	PRJNA521418	Oceania	NA	NA	agricultural field	NA	NA	NA	4940814	439109	4	93
g_46	NCBI	P. polaris	Ec-173	New Zealand	2005	Solanum tuberosum	NA	NA	GCF_023507905.1	SAMN10887371	GCF_023507905.1_ASM2350790v1	GCF_023507905.1	ASM2350790v1	OK	PRJNA521418	Oceania	NA	NA	agricultural field	NA	NA	NA	4850498	321324	5	105
g_47	NCBI	P. versatile	Ec-177	New Zealand	2005	Solanum tuberosum	NA	NA	GCF_023507885.1	SAMN10887372	GCF_023507885.1_ASM2350788v1	GCF_023507885.1	ASM2350788v1	renamed	PRJNA521418	Oceania	NA	NA	agricultural field	NA	NA	NA	4935027	439109	4	82
g_48	NCBI	P. versatile	Ec-180	New Zealand	2005	Solanum tuberosum	NA	NA	GCF_023507845.1	SAMN10887374	GCF_023507845.1_ASM2350784v1	GCF_023507845.1	ASM2350784v1	renamed	PRJNA521418	Oceania	NA	NA	agricultural field	NA	NA	NA	5139414	501171	3	102
g_49	NCBI	P. versatile	Ec-179	New Zealand	2005	Solanum tuberosum	NA	NA	GCF_023507825.1	SAMN10887373	GCF_023507825.1_ASM2350782v1	GCF_023507825.1	ASM2350782v1	renamed	PRJNA521418	Oceania	NA	NA	agricultural field	NA	NA	NA	5022052	498756	3	74
g_50	NCBI	P. atrosepticum	SCRI1043 DHAI2Dcas	NA	2018	Solanum tuberosum	NA	NA	GCF_023507805.1	SAMN10887376	GCF_023507805.1_ASM2350780v1	GCF_023507805.1	ASM2350780v1	OK	PRJNA521418	NA	NA	NA	laboratory strain	NA	NA	NA	5117554	1310558	2	97
g_51	NCBI	P. atrosepticum	SCRI1043 DHAI2	NA	2018	Solanum tuberosum	NA	NA	GCF_023507725.1	SAMN10887377	GCF_023507725.1_ASM2350772v1	GCF_023507725.1	ASM2350772v1	OK	PRJNA521418	NA	NA	NA	laboratory strain	NA	NA	NA	4957015	735766	2	64
g_52	NCBI	P. brasiliense	21LCBS03	China	2021	Nicotiana tabacum	NA	NA	GCF_023272715.1	SAMN27607565	GCF_023272715.1_ASM2327271v1	GCF_023272715.1	ASM2327271v1	renamed	PRJNA827268	Asia	NA	NA	plateau	NA	NA	NA	4927525	4927525	1	1
g_53	NCBI	P. versatile	NA	France	2015	NA	NA	NA	GCF_922035905.1	SAMEA11051377	GCF_922035905.1_Pectobacterium_versatile_C11	GCF_922035905.1	Pectobacterium_versatile_C11	OK	PRJEB49284	Europe	NA	NA	irrigation canal water	NA	NA	NA	5022112	407629	5	46
g_54	NCBI	P. aquaticum	A76-S21-O15	France	2015	NA	NA	NA	GCF_022507345.1	SAMN16621842	GCF_022507345.1_ASM2250734v1	GCF_022507345.1	ASM2250734v1	OK	PRJNA668037	Europe	river	NA	ENVO:00000873	NA	NA	NA	4313121	98524	13	106
g_55	NCBI	P. atrosepticum	A597-S4-A17	France	2017	NA	NA	NA	GCF_022507325.1	SAMN16621843	GCF_022507325.1_ASM2250732v1	GCF_022507325.1	ASM2250732v1	OK	PRJNA668037	Europe	river	NA	ENVO:00000873	NA	NA	NA	4887506	249970	7	46
g_56	NCBI	P. carotovorum	A62-S5-O15	France	2015	NA	NA	NA	GCF_022507285.1	SAMN16621845	GCF_022507285.1_ASM2250728v1	GCF_022507285.1	ASM2250728v1	OK	PRJNA668037	Europe	river	NA	ENVO:00000873	NA	NA	NA	4801944	264537	7	43
g_57	NCBI	P. carotovorum	A694-S13-N17	France	2017	NA	NA	NA	GCF_022507295.1	SAMN16621846	GCF_022507295.1_ASM2250729v1	GCF_022507295.1	ASM2250729v1	OK	PRJNA668037	Europe	river	NA	ENVO:00000873	NA	NA	NA	4688360	227242	8	45
g_58	NCBI	P. odoriferum	A367-S5-N16	France	2016	NA	NA	NA	GCF_022507245.1	SAMN16621847	GCF_022507245.1_ASM2250724v1	GCF_022507245.1	ASM2250724v1	OK	PRJNA668037	Europe	river	NA	ENVO:00000873	NA	NA	NA	4942192	120879	14	114
g_59	NCBI	P. versatile	A165-S18-M16	France	2016	NA	NA	NA	GCF_022507255.1	SAMN16621848	GCF_022507255.1_ASM2250725v1	GCF_022507255.1	ASM2250725v1	OK	PRJNA668037	Europe	river	NA	ENVO:00000873	NA	NA	NA	4939291	149376	13	84
g_60	NCBI	P. brasiliense	A79-S20-O15	France	2015	NA	NA	NA	GCF_022507225.1	SAMN16621844	GCF_022507225.1_ASM2250722v1	GCF_022507225.1	ASM2250722v1	OK	PRJNA668037	Europe	irrigation canal	NA	ENVO:00000873	NA	NA	NA	4811012	252792	7	54
g_61	NCBI	P. carotovorum	ZM1	Ukraine	2002	NA	NA	NA	GCF_022392805.1	SAMN12995209	GCF_022392805.1_ASM2239280v1	GCF_022392805.1	ASM2239280v1	OK	PRJNA576076	Europe	Ukraine	NA	NA	NA	NA	bacterium	4755387	4755387	1	1
g_62	NCBI	P. versatile	RC5297	Ukraine	2002	NA	NA	NA	GCF_022392325.1	SAMN12924488	GCF_022392325.1_ASM2239232v1	GCF_022392325.1	ASM2239232v1	renamed	PRJNA576076	Europe	NA	NA	NA	NA	NA	bacterium	4920059	4920059	1	1
g_63	NCBI	P. brasiliense	130	Belarus	2020	NA	NA	NA	GCF_022220705.1	SAMN25692536	GCF_022220705.1_ASM2222070v1	GCF_022220705.1	ASM2222070v1	OK	PRJNA803971	Europe	stem of potato with blackleg symptoms	Shao Chengyue and Anatoli Evtushenkov	NA	NA	NA	cell culture	5034872	5034872	1	1
g_64	NCBI	P. brasiliense	BD163	South Africa	1999	Solanum tuberosum	NA	NA	GCF_022172285.1	SAMN25132833	GCF_022172285.1_ASM2217228v1	GCF_022172285.1	ASM2217228v1	OK	PRJNA798891	Africa	Potatoes	NA	Potato pathogen	NA	NA	NA	4897858	824806	2	172
g_65	NCBI	P. punjabense	IFB5596	Poland	1996	NA	NA	NA	GCF_021432585.1	SAMN04880565	GCF_021432585.1_ASM2143258v1	GCF_021432585.1	ASM2143258v1	renamed	PRJNA319911	Europe	potato stem during vegetation period	NA	NA	NA	NA	single cell	4896627	264951	5	34
g_66	NCBI	P. versatile	NA	France	2015	NA	NA	NA	GCF_922011625.1	SAMEA11051363	GCF_922011625.1_Pectobacterium_versatile_A56-GEAM-M15	GCF_922011625.1	Pectobacterium_versatile_A56-GEAM-M15	OK	PRJEB49284	Europe	NA	NA	fresh river water	NA	NA	NA	4982841	122964	12	79
g_67	NCBI	P. versatile	NA	Canada	1918	NA	NA	NA	GCF_922013345.1	SAMEA11051373	GCF_922013345.1_Pectobacterium_versatile_LMG2424	GCF_922013345.1	Pectobacterium_versatile_LMG2424	OK	PRJEB49284	North America	NA	NA	Solanum tuberosum	NA	NA	NA	5018707	115261	16	90
g_68	NCBI	P. versatile	NA	France	2017	NA	NA	NA	GCF_922011735.1	SAMEA11051362	GCF_922011735.1_Pectobacterium_versatile_A550-S10-A17	GCF_922011735.1	Pectobacterium_versatile_A550-S10-A17	OK	PRJEB49284	Europe	NA	NA	fresh river water	NA	NA	NA	4942895	236083	6	62
g_69	NCBI	P. versatile	NA	United States	1946	NA	NA	NA	GCF_922030705.1	SAMEA11051371	GCF_922030705.1_Pectobacterium_versatile_LMG2411	GCF_922030705.1	Pectobacterium_versatile_LMG2411	OK	PRJEB49284	North America	NA	NA	Iris	NA	NA	NA	4899425	247284	6	41
g_70	NCBI	P. versatile	NA	Syria	2004	NA	NA	NA	GCF_922011655.1	SAMEA11051378	GCF_922011655.1_Pectobacterium_versatile_CFBP7359.1	GCF_922011655.1	Pectobacterium_versatile_CFBP7359.1	OK	PRJEB49284	Asia	NA	NA	Infected potato tissue	NA	NA	NA	4986084	142585	12	67
g_71	NCBI	P. versatile	NA	United Kingdom	1957	NA	NA	NA	GCF_922013315.1	SAMEA11051372	GCF_922013315.1_Pectobacterium_versatile_LMG2412	GCF_922013315.1	Pectobacterium_versatile_LMG2412	OK	PRJEB49284	Europe	NA	NA	Hyacinthus orientalis	NA	NA	NA	4941402	409267	4	33
g_72	NCBI	P. versatile	NA	France	2015	NA	NA	NA	GCF_922011615.1	SAMEA11051354	GCF_922011615.1_Pectobacterium_versatile_A139-S21-M15	GCF_922011615.1	Pectobacterium_versatile_A139-S21-M15	OK	PRJEB49284	Europe	NA	NA	fresh river water	NA	NA	NA	4964802	223104	7	63
g_73	NCBI	P. versatile	NA	France	2017	NA	NA	NA	GCF_922022605.1	SAMEA11051365	GCF_922022605.1_Pectobacterium_versatile_A619-S1-N17	GCF_922022605.1	Pectobacterium_versatile_A619-S1-N17	OK	PRJEB49284	Europe	NA	NA	fresh river water	NA	NA	NA	5007727	164894	11	74
g_74	NCBI	P. brasiliense	NA	Tanzania	1954	NA	NA	NA	GCF_922014665.1	SAMEA11051376	GCF_922014665.1_Pectobacterium_brasiliense_LMG2407	GCF_922014665.1	Pectobacterium_brasiliense_LMG2407	corrected	PRJEB49284	Africa	NA	NA	Lycopersicon esculentum	NA	NA	NA	4715053	133369	13	84
g_75	NCBI	P. versatile	NA	France	2016	NA	NA	NA	GCF_922013215.1	SAMEA11051359	GCF_922013215.1_Pectobacterium_versatile_A222-S6-N16	GCF_922013215.1	Pectobacterium_versatile_A222-S6-N16	OK	PRJEB49284	Europe	NA	NA	fresh river water	NA	NA	NA	5057356	208116	8	66
g_76	NCBI	P. versatile	NA	France	2016	NA	NA	NA	GCF_922016725.1	SAMEA11051355	GCF_922016725.1_Pectobacterium_versatile_A155-S5-M16	GCF_922016725.1	Pectobacterium_versatile_A155-S5-M16	OK	PRJEB49284	Europe	NA	NA	fresh river water	NA	NA	NA	4930720	255964	5	37
g_77	NCBI	P. versatile	NA	France	2015	NA	NA	NA	GCF_922019785.1	SAMEA11051369	GCF_922019785.1_Pectobacterium_versatile_A82-S18-O15	GCF_922019785.1	Pectobacterium_versatile_A82-S18-O15	OK	PRJEB49284	Europe	NA	NA	fresh river water	NA	NA	NA	4864136	221539	9	52
g_78	NCBI	P. versatile	NA	France	2016	NA	NA	NA	GCF_922031085.1	SAMEA11051358	GCF_922031085.1_Pectobacterium_versatile_A197-S18-M16	GCF_922031085.1	Pectobacterium_versatile_A197-S18-M16	OK	PRJEB49284	Europe	NA	NA	fresh river water	NA	NA	NA	4935767	145990	12	65
g_79	NCBI	P. polaris	NA	Tanzania	1954	NA	NA	NA	GCF_922037565.1	SAMEA11051375	GCF_922037565.1_Pectobacterium_polaris_LMG2406	GCF_922037565.1	Pectobacterium_polaris_LMG2406	OK	PRJEB49284	Africa	NA	NA	Schizanthus sp.	NA	NA	NA	4856822	301745	4	36
g_80	NCBI	P. versatile	NA	United Kingdom	1957	NA	NA	NA	GCF_922021645.1	SAMEA11051379	GCF_922021645.1_Pectobacterium_versatile_LMG2413	GCF_922021645.1	Pectobacterium_versatile_LMG2413	OK	PRJEB49284	Europe	NA	NA	soil	NA	NA	NA	4885965	286498	6	35
g_81	NCBI	P. versatile	NA	France	2016	NA	NA	NA	GCF_922021985.1	SAMEA11051356	GCF_922021985.1_Pectobacterium_versatile_A167-S22-M16	GCF_922021985.1	Pectobacterium_versatile_A167-S22-M16	OK	PRJEB49284	Europe	NA	NA	fresh river water	NA	NA	NA	4987356	159232	10	87
g_82	NCBI	P. versatile	NA	France	2017	NA	NA	NA	GCF_922011605.1	SAMEA11051367	GCF_922011605.1_Pectobacterium_versatile_A792-S21-N17	GCF_922011605.1	Pectobacterium_versatile_A792-S21-N17	OK	PRJEB49284	Europe	NA	NA	fresh river water	NA	NA	NA	4929606	186422	8	63
g_83	NCBI	P. versatile	NA	United States	1935	NA	NA	NA	GCF_922037575.1	SAMEA11051374	GCF_922037575.1_Pectobacterium_versatile_LMG2459	GCF_922037575.1	Pectobacterium_versatile_LMG2459	OK	PRJEB49284	North America	NA	NA	Consolida ambigua	NA	NA	NA	4866521	276460	7	44
g_84	NCBI	P. versatile	NA	France	2017	NA	NA	NA	GCF_922013185.1	SAMEA11051360	GCF_922013185.1_Pectobacterium_versatile_A385-S18-F17	GCF_922013185.1	Pectobacterium_versatile_A385-S18-F17	OK	PRJEB49284	Europe	NA	NA	fresh river water	NA	NA	NA	5009231	132815	12	81
g_85	NCBI	P. versatile	NA	France	2015	NA	NA	NA	GCF_922030515.1	SAMEA11051366	GCF_922030515.1_Pectobacterium_versatile_A78-S20-O15	GCF_922030515.1	Pectobacterium_versatile_A78-S20-O15	OK	PRJEB49284	Europe	NA	NA	fresh river water	NA	NA	NA	4914527	205077	9	50
g_86	NCBI	P. versatile	NA	France	2015	NA	NA	NA	GCF_922011595.1	SAMEA11051368	GCF_922011595.1_Pectobacterium_versatile_A80-S18-O15	GCF_922011595.1	Pectobacterium_versatile_A80-S18-O15	OK	PRJEB49284	Europe	NA	NA	fresh river water	NA	NA	NA	4988490	309771	5	45
g_87	NCBI	P. versatile	NA	France	2017	NA	NA	NA	GCF_922016765.1	SAMEA11051361	GCF_922016765.1_Pectobacterium_versatile_A482-MFV-J17	GCF_922016765.1	Pectobacterium_versatile_A482-MFV-J17	OK	PRJEB49284	Europe	NA	NA	fresh river water	NA	NA	NA	4923642	245695	7	56
g_88	NCBI	P. versatile	NA	France	2016	NA	NA	NA	GCF_922022005.1	SAMEA11051353	GCF_922022005.1_Pectobacterium_versatile_A102-S1-F16	GCF_922022005.1	Pectobacterium_versatile_A102-S1-F16	OK	PRJEB49284	Europe	NA	NA	fresh river water	NA	NA	NA	4874699	202762	9	60
g_89	NCBI	P. versatile	NA	France	2015	NA	NA	NA	GCF_922015415.1	SAMEA11051364	GCF_922015415.1_Pectobacterium_versatile_A59-S3-O15	GCF_922015415.1	Pectobacterium_versatile_A59-S3-O15	OK	PRJEB49284	Europe	NA	NA	fresh river water	NA	NA	NA	4830288	265894	6	38
g_90	NCBI	P. versatile	NA	France	2015	NA	NA	NA	GCF_922022125.1	SAMEA11051357	GCF_922022125.1_Pectobacterium_versatile_A18-GEAV-M15	GCF_922022125.1	Pectobacterium_versatile_A18-GEAV-M15	OK	PRJEB49284	Europe	NA	NA	fresh river water	NA	NA	NA	4885654	178253	10	62
g_91	NCBI	P. versatile	NA	France	2016	NA	NA	NA	GCF_922021695.1	SAMEA11051370	GCF_922021695.1_Pectobacterium_versatile_A96-S13-F16	GCF_922021695.1	Pectobacterium_versatile_A96-S13-F16	OK	PRJEB49284	Europe	NA	NA	fresh river water	NA	NA	NA	4959966	276281	6	39
g_92	NCBI	P. punjabense	IPO3715	Netherlands	2014	Solanum tuberosum	NA	NA	GCF_021375765.1	SAMN16453359	GCF_021375765.1_ASM2137576v1	GCF_021375765.1	ASM2137576v1	OK	PRJNA666887	Europe	NA	NA	NA	NA	NA	Tissue sample	4697893	201586	8	69
g_93	NCBI	P. carotovorum	25.1	Belarus	2009	NA	NA	NA	GCF_021049225.1	SAMN23405758	GCF_021049225.1_ASM2104922v1	GCF_021049225.1	ASM2104922v1	OK	PRJNA782876	Europe	cucumber	V.E. Miamin	NA	NA	NA	cell culture	4899639	4899639	1	1
g_94	NCBI	P. parvum	FN20211	China	2020	Solanum tuberosum	NA	NA	GCF_020971565.1	SAMN23227730	GCF_020971565.1_ASM2097156v1	GCF_020971565.1	ASM2097156v1	OK	PRJNA781071	Asia	NA	NA	field	NA	representative genome	NA	4713035	4699601	1	3
g_95	NCBI	P. versatile	A73-S18-O15	France	2015	NA	NA	NA	GCF_020865565.1	SAMN22635659	GCF_020865565.1_ASM2086556v1	GCF_020865565.1	ASM2086556v1	OK	PRJNA775887	Europe	NA	NA	fresh water	NA	NA	NA	5040579	5040579	1	1
g_96	NCBI	P. aquaticum	A212-S19-A16	France	2016	NA	NA	NA	GCF_003382565.3	SAMN09259578	GCF_003382565.3_ASM338256v3	GCF_003382565.3	ASM338256v3	OK	PRJNA473080	Europe	fresh water	Marie-Anne Barny	fresh water	type strain	representative genome	single cell	4464425	4464425	1	1
g_97	NCBI	P. brasiliense	TS20HJ1	China	2020	Zingiber officinale	NA	NA	GCF_020683105.1	SAMN22502874	GCF_020683105.1_ASM2068310v1	GCF_020683105.1	ASM2068310v1	OK	PRJNA773639	Asia	NA	NA	field	NA	NA	NA	4766353	4766353	1	1
g_98	NCBI	P. carotovorum	A077-S18-O15	France	2015	NA	NA	NA	GCF_020520265.1	SAMN22029072	GCF_020520265.1_ASM2052026v1	GCF_020520265.1	ASM2052026v1	OK	PRJNA768349	Europe	fresh river water	NA	fresh river water	NA	NA	NA	4896959	4896959	1	1
g_99	NCBI	P. brasiliense	SR10	United States	2019	NA	NA	NA	GCF_020423105.1	SAMN21916063	GCF_020423105.1_ASM2042310v1	GCF_020423105.1	ASM2042310v1	OK	PRJNA767613	North America	squash	Chloe Wasendorf	NA	NA	NA	Whole organism	4885560	4885560	1	1
g_100	NCBI	P. versatile	SR1	United States	2019	NA	NA	NA	GCF_020423085.1	SAMN21916055	GCF_020423085.1_ASM2042308v1	GCF_020423085.1	ASM2042308v1	OK	PRJNA767613	North America	carrot	Chloe Wasendorf	NA	NA	NA	Whole organism	5086495	5086495	1	1
g_101	NCBI	P. versatile	SR12	United States	2019	NA	NA	NA	GCF_020423065.1	SAMN21916065	GCF_020423065.1_ASM2042306v1	GCF_020423065.1	ASM2042306v1	OK	PRJNA767613	North America	Coleslaw	Chloe Wasendorf	NA	NA	NA	Whole organism	5084672	5084672	1	1
g_102	NCBI	P. carotovorum	A284-S2-N16	France	2016	NA	NA	NA	GCF_020406875.1	SAMN22029074	GCF_020406875.1_ASM2040687v1	GCF_020406875.1	ASM2040687v1	OK	PRJNA768349	Europe	fresh river water	NA	fresh river water	NA	NA	NA	4918235	286145	7	45
g_103	NCBI	P. polaris	A641-S6-A17	France	2017	NA	NA	NA	GCF_020406835.1	SAMN22029078	GCF_020406835.1_ASM2040683v1	GCF_020406835.1	ASM2040683v1	OK	PRJNA768349	Europe	fresh river water	NA	fresh river water	NA	NA	NA	5019528	153358	10	58
g_104	NCBI	P. versatile	A095-S3-F16	France	2016	NA	NA	NA	GCF_020406785.1	SAMN22029080	GCF_020406785.1_ASM2040678v1	GCF_020406785.1	ASM2040678v1	OK	PRJNA768349	Europe	fresh river water	NA	fresh river water	NA	NA	NA	4912990	234288	7	58
g_105	NCBI	P. polaris	A668-S6-A17	France	2017	NA	NA	NA	GCF_020406695.1	SAMN22029079	GCF_020406695.1_ASM2040669v1	GCF_020406695.1	ASM2040669v1	OK	PRJNA768349	Europe	fresh river water	NA	fresh river water	NA	NA	NA	4968360	306002	6	48
g_106	NCBI	P. carotovorum	A280-S2-N16	France	2016	NA	NA	NA	GCF_020406635.1	SAMN22029073	GCF_020406635.1_ASM2040663v1	GCF_020406635.1	ASM2040663v1	OK	PRJNA768349	Europe	fresh river water	NA	fresh river water	NA	NA	NA	4715022	142001	11	75
g_107	NCBI	P. versatile	A546-S4-A17	France	2017	NA	NA	NA	GCF_020406615.1	SAMN22029081	GCF_020406615.1_ASM2040661v1	GCF_020406615.1	ASM2040661v1	OK	PRJNA768349	Europe	fresh river water	NA	fresh river water	NA	NA	NA	4897787	245270	7	49
g_108	NCBI	P. brasiliense	SR7	United States	2019	NA	NA	NA	GCF_020297385.1	SAMN21916061	GCF_020297385.1_ASM2029738v1	GCF_020297385.1	ASM2029738v1	OK	PRJNA767613	North America	Pumpkin	Chloe Wasendorf	NA	NA	NA	Whole organism	4854747	209828	9	49
g_109	NCBI	P. brasiliense	SR6	United States	2019	NA	NA	NA	GCF_020296625.1	SAMN21916060	GCF_020296625.1_ASM2029662v1	GCF_020296625.1	ASM2029662v1	OK	PRJNA767613	North America	squash	Chloe Wasendorf	NA	NA	NA	Whole organism	4853882	408271	5	35
g_110	NCBI	P. versatile	SR2	United States	2019	NA	NA	NA	GCF_020295645.1	SAMN21916056	GCF_020295645.1_ASM2029564v1	GCF_020295645.1	ASM2029564v1	OK	PRJNA767613	North America	carrot	Chloe Wasendorf	NA	NA	NA	Whole organism	5028729	187897	9	66
g_111	NCBI	P. brasiliense	SR5	United States	2019	NA	NA	NA	GCF_020295605.1	SAMN21916059	GCF_020295605.1_ASM2029560v1	GCF_020295605.1	ASM2029560v1	OK	PRJNA767613	North America	pepper	Chloe Wasendorf	NA	NA	NA	Whole organism	4851919	538423	4	31
g_112	NCBI	P. versatile	SR3	United States	2019	NA	NA	NA	GCF_020295565.1	SAMN21916057	GCF_020295565.1_ASM2029556v1	GCF_020295565.1	ASM2029556v1	OK	PRJNA767613	North America	carrot	Chloe Wasendorf	NA	NA	NA	Whole organism	5028769	187900	9	71
g_113	NCBI	P. versatile	SR4	United States	2019	NA	NA	NA	GCF_020295515.1	SAMN21916058	GCF_020295515.1_ASM2029551v1	GCF_020295515.1	ASM2029551v1	OK	PRJNA767613	North America	potato	Chloe Wasendorf	NA	NA	NA	Whole organism	5028790	187897	9	68
g_114	NCBI	P. brasiliense	SR8	United States	2019	NA	NA	NA	GCF_020295505.1	SAMN21916062	GCF_020295505.1_ASM2029550v1	GCF_020295505.1	ASM2029550v1	OK	PRJNA767613	North America	squash	Chloe Wasendorf	NA	NA	NA	Whole organism	4856264	199289	7	53
g_115	NCBI	P. brasiliense	SR11	United States	2019	NA	NA	NA	GCF_020295425.1	SAMN21916064	GCF_020295425.1_ASM2029542v1	GCF_020295425.1	ASM2029542v1	OK	PRJNA767613	North America	Pumpkin	Chloe Wasendorf	NA	NA	NA	Whole organism	4850767	418405	4	33
g_116	NCBI	P. colocasium	LJ1	China	2019	potato	NA	NA	GCF_020181655.1	SAMN21542832	GCF_020181655.1_ASM2018165v1	GCF_020181655.1	ASM2018165v1	OK	PRJNA765110	Asia	NA	NA	NA	type strain	NA	cell culture	4912018	4912018	1	1
g_117	NCBI	P. aroidearum	LJ2	China	2019	potato	NA	NA	GCF_020181375.1	SAMN21542835	GCF_020181375.1_ASM2018137v1	GCF_020181375.1	ASM2018137v1	corrected	PRJNA765112	Asia	NA	NA	NA	NA	NA	cell culture	4857800	4857800	1	1
g_118	NCBI	P. versatile	KC02	China	2015	Chinese cabbage	NA	NA	GCF_020166465.1	SAMN21157269	GCF_020166465.1_ASM2016646v1	GCF_020166465.1	ASM2016646v1	corrected	PRJNA759179	Asia	NA	NA	NA	NA	NA	tissue sample	4882392	209432	10	98
g_119	NCBI	P. versatile	KC03	China	2015	Chinese cabbage	NA	NA	GCF_020166455.1	SAMN21157272	GCF_020166455.1_ASM2016645v1	GCF_020166455.1	ASM2016645v1	corrected	PRJNA759187	Asia	NA	NA	NA	NA	NA	tissue sample	4880115	204025	9	88
g_120	NCBI	P. versatile	KC01	China	2015	Chinese cabbage	NA	NA	GCF_020166435.1	SAMN21156479	GCF_020166435.1_ASM2016643v1	GCF_020166435.1	ASM2016643v1	corrected	PRJNA759112	Asia	NA	NA	NA	NA	NA	tissue sample	4834266	221615	7	69
g_121	NCBI	P. polaris	QK413-1	China	2018	Solanum tuberosum L.	NA	NA	GCF_020047135.1	SAMN19778477	GCF_020047135.1_ASM2004713v1	GCF_020047135.1	ASM2004713v1	OK	PRJNA739277	Asia	NA	Huawei Li	NA	NA	NA	pure culture	5005507	5005507	1	1
g_122	NCBI	P. polaris	A3	Mexico	2017	Cephalocereus tetetzo	NA	NA	GCF_019426305.1	SAMN16451444	GCF_019426305.1_ASM1942630v1	GCF_019426305.1	ASM1942630v1	OK	PRJNA669375	North America	NA	NA	NA	NA	NA	Bacteria isolated in culture media	4873548	59089	26	151
g_123	NCBI	P. punjabense	RNS08-28	France	2008	Solanum tuberosum	NA	NA	GCF_018728555.1	SAMN16339787	GCF_018728555.1_ASM1872855v1	GCF_018728555.1	ASM1872855v1	OK	PRJNA666887	Europe	NA	Angelique Laurent	NA	NA	NA	Tissue sample	4702442	77004	20	105
g_124	NCBI	P. atrosepticum	Green1	Greenland	2019	Solanum tuberosum	NA	NA	GCF_018634035.1	SAMN14833146	GCF_018634035.1_ASM1863403v1	GCF_018634035.1	ASM1863403v1	OK	PRJNA630373	North America	agriculture field in Greenland	NA	NA	NA	NA	cell culture	4959719	4959719	1	1
g_125	NCBI	P. punjabense	P9A19a	France	2015	Solanum tuberosum	NA	NA	GCF_018344415.1	SAMN16339683	GCF_018344415.1_ASM1834441v1	GCF_018344415.1	ASM1834441v1	OK	PRJNA666887	Europe	NA	Pauline Dewaegeneire	NA	NA	NA	Tissue sample	4731224	192539	8	50
g_126	NCBI	P. versatile	DSM 30169	Germany	2010	Brassica oleracea var. capitate (cabbage)	NA	NA	GCF_018219365.1	SAMN16131363	GCF_018219365.1_ASM1821936v1	GCF_018219365.1	ASM1821936v1	OK	PRJNA663365	Europe	soft rot	NA	NA	NA	NA	cell	5303971	5303971	1	1
g_127	NCBI	P. versatile	NY1753B	United States	2017	potato	NA	NA	GCF_018095765.1	SAMN12913087	GCF_018095765.1_ASM1809576v1	GCF_018095765.1	ASM1809576v1	OK	PRJNA575845	North America	NA	NA	NA	NA	NA	Tissue	5048059	85073	22	137
g_128	NCBI	P. versatile	NY1715C	United States	2017	potato	NA	NA	GCF_018095745.1	SAMN12913086	GCF_018095745.1_ASM1809574v1	GCF_018095745.1	ASM1809574v1	OK	PRJNA575845	North America	NA	NA	NA	NA	NA	Tissue	5188563	63712	24	196
g_129	NCBI	P. versatile	NY1705A	United States	2017	potato	NA	NA	GCF_018095725.1	SAMN12913085	GCF_018095725.1_ASM1809572v1	GCF_018095725.1	ASM1809572v1	OK	PRJNA575845	North America	NA	NA	NA	NA	NA	Tissue	5048337	75159	22	135
g_130	NCBI	P. versatile	NY1762B	United States	2017	potato	NA	NA	GCF_018094745.1	SAMN12913089	GCF_018094745.1_ASM1809474v1	GCF_018094745.1	ASM1809474v1	OK	PRJNA575845	North America	NA	NA	NA	NA	NA	Tissue	4954738	73104	20	155
g_131	NCBI	P. versatile	NY1766A	United States	2017	potato	NA	NA	GCF_018094705.1	SAMN12913091	GCF_018094705.1_ASM1809470v1	GCF_018094705.1	ASM1809470v1	OK	PRJNA575845	North America	NA	NA	NA	NA	NA	Tissue	4958443	66537	23	147
g_132	NCBI	P. versatile	NY1765A	United States	2017	potato	NA	NA	GCF_018094685.1	SAMN12913090	GCF_018094685.1_ASM1809468v1	GCF_018094685.1	ASM1809468v1	OK	PRJNA575845	North America	NA	NA	NA	NA	NA	Tissue	5015717	87373	19	148
g_133	NCBI	P. versatile	NY1788A	United States	2017	potato	NA	NA	GCF_018094665.1	SAMN12913092	GCF_018094665.1_ASM1809466v1	GCF_018094665.1	ASM1809466v1	OK	PRJNA575845	North America	NA	NA	NA	NA	NA	Tissue	5198005	47249	33	224
g_134	NCBI	P. brasiliense	BL-2	China	2018	potato	NA	NA	GCF_017255075.1	SAMN18024966	GCF_017255075.1_ASM1725507v1	GCF_017255075.1	ASM1725507v1	OK	PRJNA650563	Asia	NA	NA	cool	NA	NA	NA	4797660	357113	5	31
g_135	NCBI	P. aroidearum	L6	China	2019	Syngonium podophyllum	NA	NA	GCF_015689195.1	SAMN16830343	GCF_015689195.1_ASM1568919v1	GCF_015689195.1	ASM1568919v1	corrected	PRJNA679357	Asia	leaf	Peidong Xu and Huanwei Wang and Chunxiu Qin and Zengping Li and Chunhua Lin and Wenbo Liu	NA	NA	representative genome	NA	4995896	4995896	1	1
g_136	NCBI	P. brasiliense	IPO:3649 NAK:55	Netherlands	2013	Solanum tuberosum	avirulent	negative	GCF_016988595.1	SAMN15660330	GCF_016988595.1_ASM1698859v1	GCF_016988595.1	ASM1698859v1	OK	PRJNA649220	Europe	Asymptomatic Potato Heel end	Robert Vreeburg	NA	NA	NA	cell culture	5008400	223323	7	51
g_137	NCBI	P. brasiliense	IPO:0590	Peru	1979	Solanum tuberosum	NA	NA	GCF_016950315.1	SAMN15660328	GCF_016950315.1_ASM1695031v1	GCF_016950315.1	ASM1695031v1	corrected	PRJNA649220	South America	NA	NA	NA	NA	NA	cell culture	4912014	79855	20	120
g_138	NCBI	P. brasiliense	IPO:0821 SCRI:133	Israel	1986	Solanum tuberosum	NA	NA	GCF_016950285.1	SAMN15660324	GCF_016950285.1_ASM1695028v1	GCF_016950285.1	ASM1695028v1	OK	PRJNA649220	Asia	NA	NA	NA	NA	NA	cell culture	4664813	1302804	2	17
g_139	NCBI	P. parmentieri	IPO:1955	Netherlands	2002	Solanum tuberosum	avirulent	NA	GCF_016950275.1	SAMN15660320	GCF_016950275.1_ASM1695027v1	GCF_016950275.1	ASM1695027v1	OK	PRJNA649220	Europe	potato	NA	NA	NA	NA	cell culture	4905549	403500	4	41
g_140	NCBI	P. brasiliense	IPO:3643	NA	NA	Solanum tuberosum	NA	NA	GCF_016950225.1	SAMN15660323	GCF_016950225.1_ASM1695022v1	GCF_016950225.1	ASM1695022v1	OK	PRJNA649220	NA	NA	NA	NA	NA	NA	cell culture	4985002	254536	7	60
g_141	NCBI	P. brasiliense	IPO:3628	South Africa	NA	Solanum tuberosum	NA	NA	GCF_016950195.1	SAMN15660325	GCF_016950195.1_ASM1695019v1	GCF_016950195.1	ASM1695019v1	OK	PRJNA649220	Africa	NA	NA	NA	NA	NA	cell culture	4855621	389634	5	49
g_142	NCBI	P. brasiliense	IPO:3630	South Africa	NA	Solanum tuberosum	NA	NA	GCF_016950175.1	SAMN15660326	GCF_016950175.1_ASM1695017v1	GCF_016950175.1	ASM1695017v1	OK	PRJNA649220	Africa	NA	NA	NA	NA	NA	cell culture	4774546	208749	9	55
g_143	NCBI	P. punjabense	IPO:3715 SV1490b	Netherlands	2013	Solanum tuberosum cv Smits Comet	avirulent	NA	GCF_016950155.1	SAMN15660270	GCF_016950155.1_ASM1695015v1	GCF_016950155.1	ASM1695015v1	OK	PRJNA649220	Europe	Symptomatic Potato Stem	Robert Vreeburg	NA	NA	NA	cell culture	4743698	4739887	1	2
g_144	NCBI	P. brasiliense	IPO:3843 JGAR:11	Netherlands	2013	Solanum tuberosum	NA	NA	GCF_016950125.1	SAMN15660322	GCF_016950125.1_ASM1695012v1	GCF_016950125.1	ASM1695012v1	OK	PRJNA649220	Europe	NA	NA	NA	NA	NA	cell culture	4996909	293950	5	48
g_145	NCBI	P. brasiliense	IPO:4064 NAK:242	Netherlands	2016	Solanum tuberosum	avirulent	negative	GCF_016950085.1	SAMN15660306	GCF_016950085.1_ASM1695008v1	GCF_016950085.1	ASM1695008v1	OK	PRJNA649220	Europe	Asymptomatic Potato Heel end	Robert Vreeburg	NA	NA	NA	cell culture	5125342	1556647	2	28
g_146	NCBI	P. brasiliense	IPO:3844 NAK:382 JGAR:12	Netherlands	2009	Solanum tuberosum	avirulent	negative	GCF_016950075.1	SAMN15660317	GCF_016950075.1_ASM1695007v1	GCF_016950075.1	ASM1695007v1	OK	PRJNA649220	Europe	potato	Robert Vreeburg	NA	NA	NA	cell culture	4815292	4094136	1	3
g_147	NCBI	P. brasiliense	IPO:4067 NAK:257	Netherlands	2016	Solanum tuberosum	avirulent	negative	GCF_016950015.1	SAMN15660304	GCF_016950015.1_ASM1695001v1	GCF_016950015.1	ASM1695001v1	OK	PRJNA649220	Europe	Asymptomatic Potato Heel end	Robert Vreeburg	NA	NA	NA	cell culture	4685409	2619903	1	3
g_148	NCBI	P. brasiliense	IPO:4055 NAK:152 GBBC:1819	NA	NA	Solanum tuberosum	NA	NA	GCF_016949995.1	SAMN15660295	GCF_016949995.1_ASM1694999v1	GCF_016949995.1	ASM1694999v1	OK	PRJNA649220	NA	NA	Robert Vreeburg	NA	NA	NA	cell culture	5000854	293851	5	51
g_149	NCBI	P. brasiliense	IPO:4068 NAK:256	Netherlands	2017	Solanum tuberosum cv Kondor	avirulent	negative	GCF_016949975.1	SAMN15660316	GCF_016949975.1_ASM1694997v1	GCF_016949975.1	ASM1694997v1	OK	PRJNA649220	Europe	Asymptomatic Potato Heel end	Robert Vreeburg	NA	NA	NA	cell culture	4683104	4436369	1	3
g_150	NCBI	P. versatile	NAK:227	Netherlands	2015	Solanum tuberosum	avirulent	NA	GCF_016949955.1	SAMN15660332	GCF_016949955.1_ASM1694995v1	GCF_016949955.1	ASM1694995v1	OK	PRJNA649220	Europe	Asymptomatic Potato Heel end	Robert Vreeburg	NA	NA	NA	cell culture	5003441	568291	4	25
g_151	NCBI	P. polaris	NAK:226	Netherlands	2016	Solanum tuberosum	avirulent	NA	GCF_016949935.1	SAMN15660331	GCF_016949935.1_ASM1694993v1	GCF_016949935.1	ASM1694993v1	OK	PRJNA649220	Europe	Asymptomatic Potato Heel end	Robert Vreeburg	NA	NA	NA	cell culture	4811743	285618	6	43
g_152	NCBI	P. brasiliense	IPO:4058 NAK:235	Netherlands	2016	Solanum tuberosum	avirulent	negative	GCF_016949915.1	SAMN15660305	GCF_016949915.1_ASM1694991v1	GCF_016949915.1	ASM1694991v1	OK	PRJNA649220	Europe	Asymptomatic Potato Heel end	Robert Vreeburg	NA	NA	NA	cell culture	4714984	261907	7	37
g_153	NCBI	P. brasiliense	NAK:241	Netherlands	2016	Solanum tuberosum	virulent	positive	GCF_016949885.1	SAMN15660299	GCF_016949885.1_ASM1694988v1	GCF_016949885.1	ASM1694988v1	OK	PRJNA649220	Europe	Asymptomatic Potato Heel end	Robert Vreeburg	NA	NA	NA	cell culture	4998593	294012	5	47
g_154	NCBI	P. brasiliense	NAK:247	Netherlands	2016	Solanum tuberosum	virulent	positive	GCF_016949875.1	SAMN15660302	GCF_016949875.1_ASM1694987v1	GCF_016949875.1	ASM1694987v1	OK	PRJNA649220	Europe	Asymptomatic Potato Heel end	Robert Vreeburg	NA	NA	NA	cell culture	5012605	294010	5	49
g_155	NCBI	P. brasiliense	NAK:245	Netherlands	2016	Solanum tuberosum	avirulent	negative	GCF_016949855.1	SAMN15660301	GCF_016949855.1_ASM1694985v1	GCF_016949855.1	ASM1694985v1	OK	PRJNA649220	Europe	Asymptomatic Potato Heel end	Robert Vreeburg	NA	NA	NA	cell culture	4742145	318588	4	30
g_156	NCBI	P. brasiliense	NAK:243	Netherlands	2016	Solanum tuberosum	virulent	positive	GCF_016949835.1	SAMN15660300	GCF_016949835.1_ASM1694983v1	GCF_016949835.1	ASM1694983v1	OK	PRJNA649220	Europe	Asymptomatic Potato Heel end	Robert Vreeburg	NA	NA	NA	cell culture	4997720	293976	5	47
g_157	NCBI	P. brasiliense	IPO:4073 NAK:248	Netherlands	2016	Solanum tuberosum	avirulent	negative	GCF_016949795.1	SAMN15660307	GCF_016949795.1_ASM1694979v1	GCF_016949795.1	ASM1694979v1	OK	PRJNA649220	Europe	Asymptomatic Potato Heel end	Robert Vreeburg	NA	NA	NA	cell culture	4878024	414919	5	37
g_158	NCBI	P. brasiliense	NAK:250	Netherlands	2016	Solanum tuberosum	avirulent	negative	GCF_016949775.1	SAMN15660303	GCF_016949775.1_ASM1694977v1	GCF_016949775.1	ASM1694977v1	OK	PRJNA649220	Europe	Asymptomatic Potato Heel end	Robert Vreeburg	NA	NA	NA	cell culture	4689645	1306006	2	16
g_159	NCBI	P. brasiliense	NAK:252	Netherlands	2016	Solanum tuberosum	avirulent	negative	GCF_016949735.1	SAMN15660308	GCF_016949735.1_ASM1694973v1	GCF_016949735.1	ASM1694973v1	OK	PRJNA649220	Europe	Asymptomatic Potato Heel end	Robert Vreeburg	NA	NA	NA	cell culture	4817087	224761	9	49
g_160	NCBI	P. polaris	IPO:4059 NAK:253	Netherlands	2016	Solanum tuberosum	inconclusive	negative	GCF_016949695.1	SAMN15660309	GCF_016949695.1_ASM1694969v1	GCF_016949695.1	ASM1694969v1	corrected	PRJNA649220	Europe	Asymptomatic Potato Heel end	Robert Vreeburg	NA	NA	NA	cell culture	5000933	402423	4	36
g_161	NCBI	P. brasiliense	NAK:254	Netherlands	2016	Solanum tuberosum	avirulent	negative	GCF_016949705.1	SAMN15660310	GCF_016949705.1_ASM1694970v1	GCF_016949705.1	ASM1694970v1	OK	PRJNA649220	Europe	Asymptomatic Potato Heel end	Robert Vreeburg	NA	NA	NA	cell culture	4810036	454637	4	29
g_162	NCBI	P. brasiliense	IPO:4066 NAK:259	Netherlands	2016	Solanum tuberosum	avirulent	positive	GCF_016949655.1	SAMN15660311	GCF_016949655.1_ASM1694965v1	GCF_016949655.1	ASM1694965v1	OK	PRJNA649220	Europe	Asymptomatic Potato Heel end	Robert Vreeburg	NA	NA	NA	cell culture	5035393	293904	5	45
g_163	NCBI	P. brasiliense	IPO:3707 NAK:377 77a	Netherlands	2013	Solanum tuberosum cv Primura	NA	positive	GCF_016949595.1	SAMN15660292	GCF_016949595.1_ASM1694959v1	GCF_016949595.1	ASM1694959v1	OK	PRJNA649220	Europe	potato stem	Robert Vreeburg	NA	NA	NA	cell culture	4997690	266752	6	47
g_164	NCBI	P. brasiliense	IPO:3708 NAK:378 99a	Netherlands	2013	Solanum tuberosum cv Agria	NA	positive	GCF_016949545.1	SAMN15660293	GCF_016949545.1_ASM1694954v1	GCF_016949545.1	ASM1694954v1	OK	PRJNA649220	Europe	potato stem	Robert Vreeburg	NA	NA	NA	cell culture	4999382	294132	5	48
g_165	NCBI	P. brasiliense	IPO:3650 NAK:376	Netherlands	NA	Solanum tuberosum	virulent	positive	GCF_016949525.1	SAMN15660290	GCF_016949525.1_ASM1694952v1	GCF_016949525.1	ASM1694952v1	OK	PRJNA649220	Europe	potato	Robert Vreeburg	NA	NA	NA	cell culture	4996501	276072	6	48
g_166	NCBI	P. brasiliense	IPO:4056 NAK:264 GBBC:1756	Belgium	2012	Solanum tuberosum	avirulent	negative	GCF_016949515.1	SAMN15660278	GCF_016949515.1_ASM1694951v1	GCF_016949515.1	ASM1694951v1	OK	PRJNA649220	Europe	potato stem	Robert Vreeburg	NA	NA	NA	cell culture	4653268	854082	2	24
g_167	NCBI	P. brasiliense	IPO:3709 NAK:379 112-1c	Netherlands	2013	Solanum tuberosum cv Amora	NA	positive	GCF_016949435.1	SAMN15660294	GCF_016949435.1_ASM1694943v1	GCF_016949435.1	ASM1694943v1	OK	PRJNA649220	Europe	potato stem	Robert Vreeburg	NA	NA	NA	cell culture	5095489	267039	6	53
g_168	NCBI	P. brasiliense	IPO:3711 NAK:381	NA	2013	Solanum tuberosum	NA	NA	GCF_016949375.1	SAMN15660321	GCF_016949375.1_ASM1694937v1	GCF_016949375.1	ASM1694937v1	OK	PRJNA649220	NA	NA	Robert Vreeburg	NA	NA	NA	cell culture	5000446	293918	5	46
g_169	NCBI	P. brasiliense	NAK:384	Netherlands	2017	insect	virulent	positive	GCF_016949355.1	SAMN15660271	GCF_016949355.1_ASM1694935v1	GCF_016949355.1	ASM1694935v1	OK	PRJNA649220	Europe	Suction trap solution	Robert Vreeburg	NA	NA	NA	cell culture	5093403	266770	6	51
g_170	NCBI	P. brasiliense	NAK:385	Netherlands	2017	insect	avirulent	negative	GCF_016949345.1	SAMN15660272	GCF_016949345.1_ASM1694934v1	GCF_016949345.1	ASM1694934v1	OK	PRJNA649220	Europe	Bulk Suction trap	Robert Vreeburg	NA	NA	NA	cell culture	4689430	261415	5	39
g_171	NCBI	P. brasiliense	IPO:4135 NAK:383	Netherlands	2017	insect	virulent	positive	GCF_016949335.1	SAMN15660275	GCF_016949335.1_ASM1694933v1	GCF_016949335.1	ASM1694933v1	OK	PRJNA649220	Europe	Bulk Suction trap	Robert Vreeburg	NA	NA	NA	cell culture	5092769	266788	6	52
g_172	NCBI	P. brasiliense	NAK:397	Netherlands	2017	Hyacint	virulent	positive	GCF_016949315.1	SAMN15660274	GCF_016949315.1_ASM1694931v1	GCF_016949315.1	ASM1694931v1	OK	PRJNA649220	Europe	Asymptomatic Hyacinth Bulb	Robert Vreeburg	NA	NA	NA	cell culture	5035378	294013	5	46
g_173	NCBI	P. brasiliense	NAK:396	Netherlands	2017	Hyacint	avirulent	negative	GCF_016949295.1	SAMN15660273	GCF_016949295.1_ASM1694929v1	GCF_016949295.1	ASM1694929v1	OK	PRJNA649220	Europe	Asymptomatic Hyacinth Bulb	Robert Vreeburg	NA	NA	NA	cell culture	4748936	261907	7	41
g_174	NCBI	P. brasiliense	NAK:431	Netherlands	2018	Insect	virulent	positive	GCF_016949275.1	SAMN15660280	GCF_016949275.1_ASM1694927v1	GCF_016949275.1	ASM1694927v1	OK	PRJNA649220	Europe	Bulk Suction trap	Robert Vreeburg	NA	NA	NA	cell culture	5088734	264202	6	59
g_175	NCBI	P. brasiliense	IPO:4131 NAK:399 JGAR:16 180717-4	Netherlands	2017	Solanum tuberosum	avirulent	negative	GCF_016949255.1	SAMN15660277	GCF_016949255.1_ASM1694925v1	GCF_016949255.1	ASM1694925v1	OK	PRJNA649220	Europe	Symptomatic Potato Stem	Robert Vreeburg	NA	NA	NA	cell culture	4892180	823262	3	27
g_176	NCBI	P. brasiliense	NAK:430	Netherlands	2018	Insect	virulent	positive	GCF_016949235.1	SAMN15660279	GCF_016949235.1_ASM1694923v1	GCF_016949235.1	ASM1694923v1	OK	PRJNA649220	Europe	Bulk Suction trap	Robert Vreeburg	NA	NA	NA	cell culture	4997259	293802	5	49
g_177	NCBI	P. brasiliense	NAK:433	Netherlands	2018	Insect	avirulent	negative	GCF_016949215.1	SAMN15660282	GCF_016949215.1_ASM1694921v1	GCF_016949215.1	ASM1694921v1	corrected	PRJNA649220	Europe	Suction trap solution	Robert Vreeburg	NA	NA	NA	cell culture	4492253	116369	11	110
g_178	NCBI	P. brasiliense	NAK:435	Netherlands	2018	Insect	avirulent	negative	GCF_016949195.1	SAMN15660284	GCF_016949195.1_ASM1694919v1	GCF_016949195.1	ASM1694919v1	OK	PRJNA649220	Europe	Suction trap solution	Robert Vreeburg	NA	NA	NA	cell culture	4725215	180489	10	54
g_179	NCBI	P. brasiliense	NAK:466	Netherlands	2017	NA	avirulent	negative	GCF_016949155.1	SAMN15660285	GCF_016949155.1_ASM1694915v1	GCF_016949155.1	ASM1694915v1	OK	PRJNA649220	Europe	water	Robert Vreeburg	NA	NA	NA	cell culture	4867421	622543	3	28
g_180	NCBI	P. brasiliense	NAK:432	Netherlands	2018	Insect	avirulent	negative	GCF_016949145.1	SAMN15660281	GCF_016949145.1_ASM1694914v1	GCF_016949145.1	ASM1694914v1	OK	PRJNA649220	Europe	Bulk Suction trap	Robert Vreeburg	NA	NA	NA	cell culture	4712415	174295	9	52
g_181	NCBI	P. brasiliense	NAK:434	Netherlands	2018	Insect	avirulent	negative	GCF_016949135.1	SAMN15660283	GCF_016949135.1_ASM1694913v1	GCF_016949135.1	ASM1694913v1	OK	PRJNA649220	Europe	Suction trap solution	Robert Vreeburg	NA	NA	NA	cell culture	4721552	182977	9	49
g_182	NCBI	P. brasiliense	NAK:470	Netherlands	2017	NA	avirulent	negative	GCF_016949095.1	SAMN15660288	GCF_016949095.1_ASM1694909v1	GCF_016949095.1	ASM1694909v1	corrected	PRJNA649220	Europe	water	Robert Vreeburg	NA	NA	NA	cell culture	4711721	130338	9	122
g_183	NCBI	P. quasiaquaticum	NAK:467	Netherlands	2017	NA	avirulent	NA	GCF_016949085.1	SAMN15660286	GCF_016949085.1_ASM1694908v1	GCF_016949085.1	ASM1694908v1	renamed	PRJNA649220	Europe	water	Robert Vreeburg	NA	NA	NA	cell culture	4351480	133724	10	111
g_184	NCBI	P. versatile	IPO:0139 NAK:93 PCC:139	NA	NA	Solanum tuberosum	NA	NA	GCF_016949075.1	SAMN15660318	GCF_016949075.1_ASM1694907v1	GCF_016949075.1	ASM1694907v1	OK	PRJNA649220	NA	NA	Robert Vreeburg	NA	NA	NA	cell culture	4956193	120075	14	76
g_185	NCBI	P. brasiliense	NAK:468	Netherlands	2017	NA	avirulent	negative	GCF_016949055.1	SAMN15660287	GCF_016949055.1_ASM1694905v1	GCF_016949055.1	ASM1694905v1	corrected	PRJNA649220	Europe	water	Robert Vreeburg	NA	NA	NA	cell culture	4583219	231688	6	80
g_186	NCBI	P. versatile	NAK:94 PCC:163	NA	NA	Solanum tuberosum	NA	NA	GCF_016949035.1	SAMN15660319	GCF_016949035.1_ASM1694903v1	GCF_016949035.1	ASM1694903v1	OK	PRJNA649220	NA	NA	Robert Vreeburg	NA	NA	NA	cell culture	4998025	457283	3	24
g_187	NCBI	P. brasiliense	IPO:3649 NAK:375	Netherlands	NA	Solanum tuberosum	virulent	positive	GCF_016944615.1	SAMN15660289	GCF_016944615.1_ASM1694461v1	GCF_016944615.1	ASM1694461v1	OK	PRJNA649220	Europe	potato	Robert Vreeburg	NA	NA	NA	cell culture	5057861	5057861	1	1
g_188	NCBI	P. brasiliense	IPO:3710 NAK:380	Netherlands	2013	Solanum tuberosum	NA	positive	GCF_016944595.1	SAMN15660291	GCF_016944595.1_ASM1694459v1	GCF_016944595.1	ASM1694459v1	OK	PRJNA649220	Europe	potato stem	Robert Vreeburg	NA	NA	NA	cell culture	5072816	5072816	1	1
g_189	NCBI	P. brasiliense	IPO:4057 NAK:249	Netherlands	2017	Solanum tuberosum cv Noblesse	virulent	positive	GCF_016944555.1	SAMN15660314	GCF_016944555.1_ASM1694455v1	GCF_016944555.1	ASM1694455v1	OK	PRJNA649220	Europe	Asymptomatic Potato Heel end	Robert Vreeburg	NA	NA	NA	cell culture	5137126	5137126	1	1
g_190	NCBI	P. brasiliense	IPO:4060 NAK:251	Netherlands	2017	Solanum tuberosum	virulent	positive	GCF_016944435.1	SAMN15660312	GCF_016944435.1_ASM1694443v1	GCF_016944435.1	ASM1694443v1	OK	PRJNA649220	Europe	Asymptomatic Potato Heel end	Robert Vreeburg	NA	NA	NA	cell culture	5063001	5063001	1	1
g_191	NCBI	P. brasiliense	IPO:4062 NAK:237	Netherlands	2017	Solanum tuberosum cv Festien	avirulent	negative	GCF_016944315.1	SAMN15660315	GCF_016944315.1_ASM1694431v1	GCF_016944315.1	ASM1694431v1	OK	PRJNA649220	Europe	Asymptomatic Potato Heel end	Robert Vreeburg	NA	NA	NA	cell culture	4832397	4832397	1	1
g_192	NCBI	P. brasiliense	IPO:4065 NAK:223	Netherlands	2016	Solanum tuberosum	avirulent	positive	GCF_016944295.1	SAMN15660296	GCF_016944295.1_ASM1694429v1	GCF_016944295.1	ASM1694429v1	OK	PRJNA649220	Europe	Asymptomatic Potato Heel end	Robert Vreeburg	NA	NA	NA	cell culture	5059267	5059267	1	1
g_193	NCBI	P. brasiliense	IPO:4071 NAK:240	Netherlands	2016	Solanum tuberosum	virulent	positive	GCF_016944275.1	SAMN15660298	GCF_016944275.1_ASM1694427v1	GCF_016944275.1	ASM1694427v1	OK	PRJNA649220	Europe	Asymptomatic Potato Heel end	Robert Vreeburg	NA	NA	NA	cell culture	5127417	5127417	1	1
g_194	NCBI	P. brasiliense	IPO:4132 NAK:239	Netherlands	2017	Solanum tuberosum	avirulent	negative	GCF_016944255.1	SAMN15660313	GCF_016944255.1_ASM1694425v1	GCF_016944255.1	ASM1694425v1	OK	PRJNA649220	Europe	Asymptomatic Potato Heel end	Robert Vreeburg	NA	NA	NA	cell culture	4832085	4832085	1	1
g_195	NCBI	P. brasiliense	IPO:4134 NAK:395	Netherlands	2017	Hyacinthus sp.	NA	NA	GCF_016944235.1	SAMN15660276	GCF_016944235.1_ASM1694423v1	GCF_016944235.1	ASM1694423v1	OK	PRJNA649220	Europe	NA	Robert Vreeburg	NA	NA	NA	cell culture	5049889	5049889	1	1
g_196	NCBI	P. brasiliense	ZLMLSHJ5	China	2018	Solanum tuberosum L.	NA	NA	GCF_016864975.1	SAMN16287596	GCF_016864975.1_ASM1686497v1	GCF_016864975.1	ASM1686497v1	OK	PRJNA666279	Asia	NA	NA	NA	NA	NA	Pure culture	4700945	4700945	1	1
g_197	NCBI	P. parmentieri	QK-5	China	2019	Solanum tuberosum L.	NA	NA	GCF_016864935.1	SAMN16287580	GCF_016864935.1_ASM1686493v1	GCF_016864935.1	ASM1686493v1	OK	PRJNA666279	Asia	NA	NA	NA	NA	NA	tissue sample	5047152	5047152	1	1
g_198	NCBI	P. carotovorum	NY1767A	United States	2017	potato	NA	NA	GCF_016742935.1	SAMN14158925	GCF_016742935.1_ASM1674293v1	GCF_016742935.1	ASM1674293v1	OK	PRJNA607978	North America	NA	NA	NA	NA	NA	Cell culture	4756404	127484	13	109
g_199	NCBI	P. carotovorum	NY1786A	United States	2017	potato	NA	NA	GCF_016742895.1	SAMN14157684	GCF_016742895.1_ASM1674289v1	GCF_016742895.1	ASM1674289v1	OK	PRJNA607978	North America	NA	NA	NA	NA	NA	Cell culture	4797159	102500	16	118
g_200	NCBI	P. atrosepticum	NY1720A	United States	2017	potato	NA	NA	GCF_016742905.1	SAMN14157529	GCF_016742905.1_ASM1674290v1	GCF_016742905.1	ASM1674290v1	OK	PRJNA607978	North America	NA	NA	NA	NA	NA	Cell culture	4885476	71840	19	143
g_201	NCBI	P. versatile	15	Republic of Korea	2017	Drosophila	NA	NA	GCA_016642095.1	SAMN13256011	GCA_016642095.1_ASM1664209v1	GCA_016642095.1	ASM1664209v1	renamed	PRJNA588731	Asia	NA	NA	NA	NA	NA	whole organism	4858367	294187	6	43
g_202	NCBI	P. carotovorum	2A	Russian Federation	1974	NA	NA	NA	GCF_016415585.1	SAMN17135160	GCF_016415585.1_ASM1641558v1	GCF_016415585.1	ASM1641558v1	corrected	PRJNA687134	Europe	Solanum tuberosum	A.N. Evtushenkov	NA	NA	NA	cell culture	4743928	4743928	1	1
g_203	NCBI	P. parmentieri	WC19161	China	2019	Solanum tuberosum	NA	NA	GCF_016126895.1	SAMN17066455	GCF_016126895.1_ASM1612689v1	GCF_016126895.1	ASM1612689v1	OK	PRJNA684695	Asia	potato plants	NA	village biome[ENVO:01000246]	NA	NA	NA	4990747	4990747	1	1
g_204	NCBI	P. parmentieri	NY1533B	United States	2016	potato	NA	NA	GCF_016107195.1	SAMN12799112	GCF_016107195.1_ASM1610719v1	GCF_016107195.1	ASM1610719v1	OK	PRJNA573064	North America	NA	NA	NA	NA	NA	Tissue	5104257	98161	18	213
g_205	NCBI	P. parmentieri	NY1532B	United States	2016	potato	NA	NA	GCF_016107185.1	SAMN12799111	GCF_016107185.1_ASM1610718v1	GCF_016107185.1	ASM1610718v1	OK	PRJNA573064	North America	NA	NA	NA	NA	NA	Tissue	4808041	143026	14	121
g_206	NCBI	P. parmentieri	NY1540A	United States	2016	potato	NA	NA	GCF_016107165.1	SAMN12799113	GCF_016107165.1_ASM1610716v1	GCF_016107165.1	ASM1610716v1	OK	PRJNA573064	North America	NA	NA	NA	NA	NA	Tissue	5107537	91555	19	223
g_207	NCBI	P. parmentieri	NY1548A	United States	2016	potato	NA	NA	GCF_016107125.1	SAMN12799114	GCF_016107125.1_ASM1610712v1	GCF_016107125.1	ASM1610712v1	OK	PRJNA573064	North America	NA	NA	NA	NA	NA	Tissue	5104155	81532	20	216
g_208	NCBI	P. parmentieri	NY1584A	United States	2016	potato	NA	NA	GCF_016107135.1	SAMN12799115	GCF_016107135.1_ASM1610713v1	GCF_016107135.1	ASM1610713v1	OK	PRJNA573064	North America	NA	NA	NA	NA	NA	Tissue	4809411	143121	14	119
g_209	NCBI	P. parmentieri	NY1585A	United States	2016	potato	NA	NA	GCF_016107095.1	SAMN12799116	GCF_016107095.1_ASM1610709v1	GCF_016107095.1	ASM1610709v1	OK	PRJNA573064	North America	NA	NA	NA	NA	NA	Tissue	5101892	91555	19	215
g_210	NCBI	P. parmentieri	NY1587A	United States	2016	potato	NA	NA	GCF_016107085.1	SAMN12799117	GCF_016107085.1_ASM1610708v1	GCF_016107085.1	ASM1610708v1	OK	PRJNA573064	North America	NA	NA	NA	NA	NA	Tissue	4805816	102885	15	124
g_211	NCBI	P. parmentieri	NY1588A	United States	2016	potato	NA	NA	GCF_016107065.1	SAMN12799118	GCF_016107065.1_ASM1610706v1	GCF_016107065.1	ASM1610706v1	OK	PRJNA573064	North America	NA	NA	NA	NA	NA	Tissue	5193444	85069	21	170
g_212	NCBI	P. parmentieri	NY1712A	United States	2017	potato	NA	NA	GCF_016107025.1	SAMN12799119	GCF_016107025.1_ASM1610702v1	GCF_016107025.1	ASM1610702v1	OK	PRJNA573064	North America	NA	NA	NA	NA	NA	Tissue	4916356	121899	14	144
g_213	NCBI	P. parmentieri	NY1722A	United States	2017	potato	NA	NA	GCF_016107035.1	SAMN12799120	GCF_016107035.1_ASM1610703v1	GCF_016107035.1	ASM1610703v1	OK	PRJNA573064	North America	NA	NA	NA	NA	NA	Tissue	4980860	138631	13	127
g_214	NCBI	P. brasiliense	F126	Russian Federation	2012	Solanum tuberosum	NA	NA	GCF_003990515.2	SAMN10496967	GCF_003990515.2_ASM399051v2	GCF_003990515.2	ASM399051v2	OK	PRJNA400696	Europe	NA	NA	NA	NA	NA	cell culture	5052362	5052362	1	1
g_215	NCBI	P. parmentieri	PB20	Russian Federation	2014	NA	NA	NA	GCF_002920045.2	SAMN07572933	GCF_002920045.2_ASM292004v2	GCF_002920045.2	ASM292004v2	OK	PRJNA400696	Europe	sewage water at the washing station of potato storage facility	Phytoengineering Ltd	NA	NA	NA	cell culture	4847736	4847736	1	1
g_216	NCBI	P. versatile	F131	Russian Federation	1993	NA	NA	NA	GCF_002921235.2	SAMN07815818	GCF_002921235.2_ASM292123v2	GCF_002921235.2	ASM292123v2	OK	PRJNA415106	Europe	Potato with the soft rot symptoms	Alexander N. Ignatov	NA	NA	NA	NA	4839711	4839711	1	1
g_217	NCBI	P. aroidearum	PCCS1	China	NA	Zantedeschia sp. (colored calla lily)	NA	NA	GCF_015709085.1	SAMN16260792	GCF_015709085.1_ASM1570908v1	GCF_015709085.1	ASM1570908v1	renamed	PRJNA85137	Asia	NA	NA	NA	NA	NA	NA	4846105	296964	5	43
g_218	NCBI	P. aroidearum	PCCS1	China	2015	NA	NA	NA	GCF_015277635.1	SAMN16577141	GCF_015277635.1_ASM1527763v1	GCF_015277635.1	ASM1527763v1	renamed	PRJNA672800	Asia	calla lily	Nanjing Agricultural University	NA	NA	NA	NA	4899898	4899898	1	1
g_219	NCBI	P. quasiaquaticum	FL63-S17	France	2017	NA	NA	NA	GCF_014946905.1	SAMN16178568	GCF_014946905.1_ASM1494690v1	GCF_014946905.1	ASM1494690v1	OK	PRJNA662694	Europe	fresh water	NA	ENVO:00000873	NA	NA	NA	4260561	229650	7	71
g_220	NCBI	P. quasiaquaticum	FL60-S17	France	2017	NA	NA	NA	GCF_014946865.1	SAMN16178569	GCF_014946865.1_ASM1494686v1	GCF_014946865.1	ASM1494686v1	OK	PRJNA662694	Europe	fresh water	NA	ENVO:00000873	NA	NA	NA	4265226	162049	9	74
g_221	NCBI	P. quasiaquaticum	A535-S3-A17	France	2017	NA	NA	NA	GCF_014946835.1	SAMN16178567	GCF_014946835.1_ASM1494683v1	GCF_014946835.1	ASM1494683v1	OK	PRJNA662694	Europe	fresh water	NA	ENVO:00000873	NA	NA	NA	4328086	286138	6	74
g_222	NCBI	P. quasiaquaticum	A411-S4-F17	France	2017	NA	NA	NA	GCF_014946845.1	SAMN16178565	GCF_014946845.1_ASM1494684v1	GCF_014946845.1	ASM1494684v1	OK	PRJNA662694	Europe	fresh water	NA	ENVO:00000873	NA	representative genome	NA	4295169	286099	6	73
g_223	NCBI	P. quasiaquaticum	A113-S21-F16	France	2016	NA	NA	NA	GCF_014946805.1	SAMN16133066	GCF_014946805.1_ASM1494680v1	GCF_014946805.1	ASM1494680v1	OK	PRJNA662694	Europe	fresh water	NA	ENVO:00000873	NA	NA	NA	4414248	164436	9	60
g_224	NCBI	P. versatile	Ecc15	France	1978	NA	NA	NA	GCF_014604455.1	SAMN03945250	GCF_014604455.1_ASM1460445v1	GCF_014604455.1	ASM1460445v1	renamed	PRJNA291525	Europe	infected potato plant	NA	NA	NA	NA	Bacterial strain	4822657	65310	24	140
g_225	NCBI	P. carotovorum	BL-4	China	2018	potato	NA	NA	GCF_014164815.1	SAMN15719027	GCF_014164815.1_ASM1416481v1	GCF_014164815.1	ASM1416481v1	OK	PRJNA650563	Asia	NA	NA	cold area	NA	NA	NA	4830857	363912	4	23
g_226	NCBI	P. aroidearum	MY19	China	2019	Amorphophallus konjac	NA	NA	GCF_014050115.1	SAMN15615929	GCF_014050115.1_ASM1405011v1	GCF_014050115.1	ASM1405011v1	corrected	PRJNA647981	Asia	NA	NA	NA	NA	NA	tissue sample	5069930	411109	4	33
g_227	NCBI	P. aroidearum	KC20	China	2016	Brassica rapa	NA	NA	GCF_014042225.1	SAMN15615931	GCF_014042225.1_ASM1404222v1	GCF_014042225.1	ASM1404222v1	corrected	PRJNA647981	Asia	NA	NA	NA	NA	NA	tissue sample	4896300	1128725	2	34
g_228	NCBI	P. aroidearum	MY18	China	2019	Amorphophallus konjac	NA	NA	GCF_013913645.1	SAMN15615646	GCF_013913645.1_ASM1391364v1	GCF_013913645.1	ASM1391364v1	corrected	PRJNA647981	Asia	NA	NA	NA	NA	NA	tissue sample	4901277	250947	6	47
g_229	NCBI	P. aroidearum	MY10	China	2019	Amorphophallus konjac	NA	NA	GCF_013913595.1	SAMN15615615	GCF_013913595.1_ASM1391359v1	GCF_013913595.1	ASM1391359v1	corrected	PRJNA647981	Asia	NA	NA	NA	NA	NA	tissue sample	5075238	411098	4	32
g_230	NCBI	P. aroidearum	MY7	China	2019	Amorphophallus konjac	NA	NA	GCF_013913605.1	SAMN15615604	GCF_013913605.1_ASM1391360v1	GCF_013913605.1	ASM1391360v1	corrected	PRJNA647981	Asia	NA	NA	NA	NA	NA	tissue sample	5007063	256342	5	40
g_231	NCBI	P. aroidearum	MY11	China	2019	Amorphophallus konjac	NA	NA	GCF_013913585.1	SAMN15615624	GCF_013913585.1_ASM1391358v1	GCF_013913585.1	ASM1391358v1	corrected	PRJNA647981	Asia	NA	NA	NA	NA	NA	tissue sample	4904044	411109	4	33
g_232	NCBI	P. aroidearum	MY2	China	2019	Amorphophallus konjac	NA	NA	GCF_013913555.1	SAMN15615591	GCF_013913555.1_ASM1391355v1	GCF_013913555.1	ASM1391355v1	corrected	PRJNA647981	Asia	NA	NA	NA	NA	NA	tissue sample	5030410	411098	3	31
g_233	NCBI	P. carotovorum	WPP14	United States	2015	potato	NA	NA	GCF_013488025.1	SAMN14475103	GCF_013488025.1_ASM1348802v1	GCF_013488025.1	ASM1348802v1	OK	PRJNA615876	North America	NA	NA	NA	NA	representative genome	cell culture	4892225	4892225	1	1
g_234	NCBI	P. odoriferum	CFBP8735	France	2016	NA	NA	NA	GCF_013450045.1	SAMN15374999	GCF_013450045.1_ASM1345004v1	GCF_013450045.1	ASM1345004v1	OK	PRJNA639025	Europe	NA	NA	fresh river water	NA	NA	NA	4965767	131982	12	103
g_235	NCBI	P. aroidearum	CFBP8737	France	2015	NA	NA	NA	GCF_013449715.1	SAMN15366232	GCF_013449715.1_ASM1344971v1	GCF_013449715.1	ASM1344971v1	corrected	PRJNA639025	Europe	NA	NA	CFBP8737	NA	NA	NA	4895810	326273	4	39
g_236	NCBI	P. brasiliense	CFBP8736	France	2016	NA	NA	NA	GCF_013449685.1	SAMN15366227	GCF_013449685.1_ASM1344968v1	GCF_013449685.1	ASM1344968v1	corrected	PRJNA639025	Europe	NA	NA	fresh river water	NA	NA	NA	4651589	107870	12	120
g_237	NCBI	P. versatile	CFBP5378	United Kingdom	1995	Solanum tuberosum	NA	NA	GCF_013449675.1	SAMN15375090	GCF_013449675.1_ASM1344967v1	GCF_013449675.1	ASM1344967v1	OK	PRJNA639025	Europe	NA	NA	infected host plant	NA	NA	NA	4940385	277607	7	48
g_238	NCBI	P. versatile	CFBP5669	France	1978	Primula obconica	NA	NA	GCF_013449655.1	SAMN15375390	GCF_013449655.1_ASM1344965v1	GCF_013449655.1	ASM1344965v1	OK	PRJNA639025	Europe	NA	NA	infected host plant	NA	NA	NA	4958148	245703	6	40
g_239	NCBI	P. versatile	CFBP6698	France	2000	Allium ampeloprasum	NA	NA	GCF_013449605.1	SAMN15375402	GCF_013449605.1_ASM1344960v1	GCF_013449605.1	ASM1344960v1	OK	PRJNA639025	Europe	NA	NA	infected host plant	NA	NA	NA	4961712	120001	15	81
g_240	NCBI	P. brasiliense	CFBP7357	Syria	2003	Solanum tuberosum	NA	NA	GCF_013449535.1	SAMN15366440	GCF_013449535.1_ASM1344953v1	GCF_013449535.1	ASM1344953v1	OK	PRJNA639025	Asia	NA	NA	infected host plant	NA	NA	NA	4804400	231494	8	44
g_241	NCBI	P. carotovorum	CFBP6074	United States	NA	Solanum tuberosum	NA	NA	GCF_013449495.1	SAMN15374888	GCF_013449495.1_ASM1344949v1	GCF_013449495.1	ASM1344949v1	OK	PRJNA639025	North America	NA	NA	infected host plant	NA	NA	NA	4678396	207976	8	52
g_242	NCBI	P. brasiliense	CFBP3230	United States	1964	Gossypium sp.	NA	NA	GCF_013449485.1	SAMN15366239	GCF_013449485.1_ASM1344948v1	GCF_013449485.1	ASM1344948v1	OK	PRJNA639025	North America	NA	NA	infected host plant	NA	NA	NA	4848656	394958	5	43
g_243	NCBI	P. brasiliense	CFBP5381	Algeria	1997	NA	NA	NA	GCF_013449475.1	SAMN15366395	GCF_013449475.1_ASM1344947v1	GCF_013449475.1	ASM1344947v1	OK	PRJNA639025	Africa	NA	NA	infected host plant	NA	NA	NA	4596310	230522	6	47
g_244	NCBI	P. carotovorum	CFBP8734	France	2015	NA	NA	NA	GCF_013449415.1	SAMN15374769	GCF_013449415.1_ASM1344941v1	GCF_013449415.1	ASM1344941v1	OK	PRJNA639025	Europe	NA	NA	fresh river water	NA	NA	NA	4699456	325663	5	48
g_245	NCBI	P. versatile	CFBP1118	NA	1967	Brassica oleracea	NA	NA	GCF_013449405.1	SAMN15375019	GCF_013449405.1_ASM1344940v1	GCF_013449405.1	ASM1344940v1	OK	PRJNA639025	NA	NA	NA	infected host plant	NA	NA	NA	4960550	51811	29	186
g_246	NCBI	P. carotovorum	CFBP7347	Syria	2003	Solanum tuberosum	NA	NA	GCF_013449395.1	SAMN15374892	GCF_013449395.1_ASM1344939v1	GCF_013449395.1	ASM1344939v1	OK	PRJNA639025	Asia	NA	NA	infected host plant	NA	NA	NA	4692764	317373	5	37
g_247	NCBI	P. carotovorum	CFBP1402	Serbia	1972	Capsicum annuum	NA	NA	GCF_013449385.1	SAMN15374874	GCF_013449385.1_ASM1344938v1	GCF_013449385.1	ASM1344938v1	OK	PRJNA639025	Europe	NA	NA	infected host plant	NA	NA	NA	4664496	312332	6	53
g_248	NCBI	Pectobacterium sp. CFBP8739	CFBP8739	France	2017	NA	NA	NA	GCF_013449375.1	SAMN15375419	GCF_013449375.1_ASM1344937v1	GCF_013449375.1	ASM1344937v1	Inconclusive	PRJNA639025	Europe	NA	NA	fresh river water	NA	NA	NA	4356896	341883	5	56
g_249	NCBI	P. parvum	s0416	Finland	2004	NA	NA	NA	GCF_900195295.2	SAMEA104138800	GCF_900195295.2_Pc0416_3	GCF_900195295.2	Pc0416_3	OK	PRJEB21448	Europe	NA	NA	stems of Solanum tuberosum	NA	NA	NA	4606410	155422	10	78
g_250	NCBI	P. parvum	s0421	Finland	2004	NA	NA	NA	GCF_900195285.2	SAMEA104138801	GCF_900195285.2_Pc0421_3	GCF_900195285.2	Pc0421_3	OK	PRJEB21448	Europe	NA	NA	stems of Solanum tuberosum	type strain	NA	NA	4699443	181754	8	70
g_251	NCBI	P. polaris	NA	NA	NA	NA	NA	NA	GCF_902167255.1	SAMEA5615434	GCF_902167255.1_IPO1948_2	GCF_902167255.1	IPO1948_2	OK	PRJEB32003	NA	NA	NA	NA	NA	NA	NA	4968598	188799	8	52
g_252	NCBI	P. polaris	NA	NA	NA	NA	NA	NA	GCF_902143345.1	SAMEA5615433	GCF_902143345.1_IPO1606_1	GCF_902143345.1	IPO1606_1	OK	PRJEB32003	NA	NA	NA	NA	NA	NA	NA	4839023	2521935	1	19
g_253	NCBI	P. polaris	NA	NA	NA	NA	NA	NA	GCF_902143365.1	SAMEA5615436	GCF_902143365.1_IPO3841_1	GCF_902143365.1	IPO3841_1	OK	PRJEB32003	NA	NA	NA	NA	NA	NA	NA	4948432	479001	4	26
g_254	NCBI	P. polaris	NA	NA	NA	NA	NA	NA	GCF_902143355.1	SAMEA5615435	GCF_902143355.1_IPO3720_1	GCF_902143355.1	IPO3720_1	OK	PRJEB32003	NA	NA	NA	NA	NA	NA	NA	5024225	411774	5	47
g_255	NCBI	P. polaris	NA	NA	NA	NA	NA	NA	GCF_902143335.1	SAMEA5615437	GCF_902143335.1_IPO3842_1	GCF_902143335.1	IPO3842_1	OK	PRJEB32003	NA	NA	NA	NA	NA	NA	NA	4950076	729362	3	30
g_256	NCBI	P. punjabense	SS95	Pakistan	2017	Solanum tuberosum	NA	NA	GCF_012427845.1	SAMN11162174	GCF_012427845.1_ASM1242784v1	GCF_012427845.1	ASM1242784v1	OK	PRJNA527839	Asia	Potato field	Sohaib Sarfraz	NA	type strain	representative genome	Tissue sample	4793778	4793778	1	1
g_257	NCBI	P. parvum	WBC11	China	2013	chinese cabbage	NA	NA	GCF_011379045.1	SAMN13648504	GCF_011379045.1_ASM1137904v1	GCF_011379045.1	ASM1137904v1	renamed	PRJNA596936	Asia	NA	NA	NA	NA	NA	Pathogenic tissue of Chinese cabbage	4704425	203753	9	68
g_258	NCBI	P. parvum	WBC9	China	2013	chinese cabbage	NA	NA	GCF_011378985.1	SAMN13642327	GCF_011378985.1_ASM1137898v1	GCF_011378985.1	ASM1137898v1	renamed	PRJNA596934	Asia	NA	NA	NA	NA	NA	Pathogenic tissue of Chinese cabbage	4704466	203871	9	68
g_259	NCBI	P. parvum	WBC6	China	2017	chinese cabbage	NA	NA	GCF_011378965.1	SAMN13642308	GCF_011378965.1_ASM1137896v1	GCF_011378965.1	ASM1137896v1	renamed	PRJNA596931	Asia	NA	NA	NA	NA	NA	Pathogenic tissue of Chinese cabbage	4824700	179622	9	65
g_260	NCBI	P. parvum	WBC1	China	2017	Chinese cabbage	NA	NA	GCF_011378945.1	SAMN13642295	GCF_011378945.1_ASM1137894v1	GCF_011378945.1	ASM1137894v1	renamed	PRJNA596927	Asia	NA	NA	NA	NA	NA	Pathogenic tissue of Chinese cabbage	4830824	199229	9	68
g_261	NCBI	P. parmentieri	HC	Republic of Korea	2016	Potato	NA	NA	GCF_009931535.1	SAMN13381035	GCF_009931535.1_ASM993153v1	GCF_009931535.1	ASM993153v1	OK	PRJNA591387	Asia	stem	NA	NA	NA	NA	culture	5208618	5208618	1	1
g_262	NCBI	P. carotovorum	JR1.1	Republic of Korea	2016	radish	NA	NA	GCF_009931215.1	SAMN10475143	GCF_009931215.1_ASM993121v1	GCF_009931215.1	ASM993121v1	OK	PRJNA506868	Asia	NA	NA	NA	NA	NA	single cell	4872902	4872902	1	1
g_263	NCBI	P. brasiliense	1692	Brazil	2015	potato	NA	NA	GCF_009873295.1	SAMN13779957	GCF_009873295.1_ASM987329v1	GCF_009873295.1	ASM987329v1	OK	PRJNA599934	South America	NA	NA	NA	NA	representative genome	Cell culture	4851982	4851982	1	1
g_264	NCBI	P. carotovorum	LMG 2410	United Kingdom	1957	Cucumis sativus	NA	NA	GCF_005771575.1	SAMN11658211	GCF_005771575.1_ASM577157v1	GCF_005771575.1	ASM577157v1	OK	PRJNA543207	Europe	NA	Jenkins J.	NA	NA	NA	whole organism	4757582	339669	5	47
g_265	NCBI	P. polonicum	DPMP315	Poland	2016	NA	NA	NA	GCF_005497185.1	SAMN10345551	GCF_005497185.1_ASM549718v1	GCF_005497185.1	ASM549718v1	OK	PRJNA501783	Europe	ground water from potato field	NA	ground water	type strain	representative genome	NA	4833751	163652	8	65
g_266	NCBI	P. zantedeschiae	9M	Poland	2005	Zantedeschia aethiopica	NA	NA	GCF_004137795.1	SAMN07621197	GCF_004137795.1_ASM413779v1	GCF_004137795.1	ASM413779v1	OK	PRJNA402003	Europe	tuber	Artur Mikicinski	NA	type strain	representative genome	single cell	5055999	3254046	1	13
g_267	NCBI	P. versatile	CFBP5663	France	1983	Iris sp.	NA	NA	GCF_004296765.1	SAMN10417480	GCF_004296765.1_ASM429676v1	GCF_004296765.1	ASM429676v1	OK	PRJNA505408	Europe	NA	Shmit J	plant symptom (Iris sp.)	NA	NA	cell culture	5100743	355854	5	49
g_268	NCBI	P. versatile	A69-S13-O15	France	2015	NA	NA	NA	GCF_004296725.1	SAMN10417473	GCF_004296725.1_ASM429672v1	GCF_004296725.1	ASM429672v1	OK	PRJNA505408	Europe	fresh water	Marie Anne Barny	fresh water	NA	NA	cell culture	4882581	268842	6	35
g_269	NCBI	P. versatile	CFBP6051	Netherlands	2001	Solanum tuberosum	NA	NA	GCF_004296685.1	SAMN10417481	GCF_004296685.1_ASM429668v1	GCF_004296685.1	ASM429668v1	OK	PRJNA505408	Europe	NA	Maas Geesteranus	plant symptom (Solanum tuberosum)	type strain	NA	cell culture	4946083	102443	18	101
g_270	NCBI	P. versatile	A67-S18-O15	France	2015	NA	NA	NA	GCF_004296715.1	SAMN10417472	GCF_004296715.1_ASM429671v1	GCF_004296715.1	ASM429671v1	OK	PRJNA505408	Europe	fresh water	Marie Anne Barny	NA	NA	NA	cell culture	4962372	264915	6	39
g_271	NCBI	P. versatile	A75-S21-O15	France	2015	NA	NA	NA	GCF_004296675.1	SAMN10417475	GCF_004296675.1_ASM429667v1	GCF_004296675.1	ASM429667v1	OK	PRJNA505408	Europe	fresh water	Marie Anne Barny	fresh water	NA	NA	cell culture	4950901	157235	11	78
g_272	NCBI	P. versatile	CFBP1552	France	1973	NA	NA	NA	GCF_004296665.1	SAMN10417479	GCF_004296665.1_ASM429666v1	GCF_004296665.1	ASM429666v1	OK	PRJNA505408	Europe	fresh water	Lemattre Monique	plant symptom (Chrysanthemum morifolium)	NA	NA	cell culture	4932943	457939	4	37
g_273	NCBI	P. zantedeschiae	PC2	Serbia	2015	Zantedeschia aethiopica	NA	NA	GCF_004137785.1	SAMN08985456	GCF_004137785.1_ASM413778v1	GCF_004137785.1	ASM413778v1	OK	PRJNA454543	Europe	NA	NA	cultivated crops	NA	NA	NA	5094003	813917	2	16
g_274	NCBI	P. parmentieri	IFB5427	Poland	2013	weed	NA	NA	GCF_003992745.1	SAMN08494000	GCF_003992745.1_ASM399274v1	GCF_003992745.1	ASM399274v1	OK	PRJNA433470	Europe	Solanum tuberosum associated weed	Agata Motyka	NA	NA	representative genome	cell culture	5227302	5125304	1	2
g_275	NCBI	P. polaris	F109	Russian Federation	1979	Solanum tuberosum	NA	NA	GCF_003990525.1	SAMN10496976	GCF_003990525.1_ASM399052v1	GCF_003990525.1	ASM399052v1	OK	PRJNA421661	Europe	NA	NA	NA	NA	NA	cell culture	4857817	195318	9	58
g_276	NCBI	P. versatile	F16	Latvia	1974	Brassica oleracea	NA	NA	GCF_003990505.1	SAMN10496971	GCF_003990505.1_ASM399050v1	GCF_003990505.1	ASM399050v1	OK	PRJNA421661	Europe	NA	NA	NA	NA	NA	cell culture	5061625	207595	7	83
g_277	NCBI	P. aquaticum	A35-S23-M15	France	2015	NA	NA	NA	GCF_003382645.2	SAMN09259573	GCF_003382645.2_ASM338264v2	GCF_003382645.2	ASM338264v2	OK	PRJNA473080	Europe	fresh water	Marie-Anne Barny	fresh water	NA	NA	single cell	4458668	120953	12	121
g_278	NCBI	P. aquaticum	A127-S21-F16	France	2016	NA	NA	NA	GCF_003382655.2	SAMN09259577	GCF_003382655.2_ASM338265v2	GCF_003382655.2	ASM338265v2	OK	PRJNA473080	Europe	fresh water	Marie-Anne Barny	fresh water	NA	NA	single cell	4451683	82358	17	164
g_279	NCBI	P. aquaticum	A104-S21-F16	France	2016	NA	NA	NA	GCF_003382595.2	SAMN09259575	GCF_003382595.2_ASM338259v2	GCF_003382595.2	ASM338259v2	OK	PRJNA473080	Europe	fresh water	Marie-Anne Barny	fresh water	NA	NA	single cell	4387932	107184	14	108
g_280	NCBI	P. aquaticum	A105-S21-F16	France	2016	NA	NA	NA	GCF_003382585.2	SAMN09259576	GCF_003382585.2_ASM338258v2	GCF_003382585.2	ASM338258v2	OK	PRJNA473080	Europe	fresh water	Marie-Anne Barny	fresh water	NA	NA	single cell	4302601	111217	12	105
g_281	NCBI	P. aquaticum	A101-S19-F16	France	2016	NA	NA	NA	GCF_003382625.2	SAMN09259574	GCF_003382625.2_ASM338262v2	GCF_003382625.2	ASM338262v2	OK	PRJNA473080	Europe	fresh water	Marie-Anne Barny	fresh water	NA	NA	single cell	4267564	185799	8	81
g_282	NCBI	P. versatile	14A	Belarus	1978	Solanum tuberosum	NA	NA	GCF_003932035.1	SAMN10505120	GCF_003932035.1_ASM393203v1	GCF_003932035.1	ASM393203v1	OK	PRJNA507761	Europe	tuber	Anatoli Evtushenkov	NA	NA	NA	cell culture	5009413	4997114	1	3
g_283	NCBI	P. atrosepticum	HAI2-SCRI1043	NA	NA	NA	NA	NA	GCF_003800545.1	SAMN10450690	GCF_003800545.1_ASM380054v1	GCF_003800545.1	ASM380054v1	OK	PRJNA185466	NA	NA	NA	NA	NA	NA	NA	4927259	1156993	2	26
g_284	NCBI	P. parmentieri	IFB5619	Poland	2014	Solanum tuberosum	NA	NA	GCF_003628735.1	SAMN08494008	GCF_003628735.1_ASM362873v1	GCF_003628735.1	ASM362873v1	OK	PRJNA433470	Europe	stem	Sabina Zoledowska	NA	NA	NA	cell culture	4959302	4959302	1	1
g_285	NCBI	P. parmentieri	IFB5605	Poland	2014	Solanum tuberosum	NA	NA	GCF_003628715.1	SAMN08494007	GCF_003628715.1_ASM362871v1	GCF_003628715.1	ASM362871v1	OK	PRJNA433470	Europe	stem	Sabina Zoledowska	NA	NA	NA	cell culture	5040694	5040694	1	1
g_286	NCBI	P. parmentieri	IFB5604	Poland	2014	Solanum tuberosum	NA	NA	GCF_003628695.1	SAMN08494006	GCF_003628695.1_ASM362869v1	GCF_003628695.1	ASM362869v1	OK	PRJNA433470	Europe	stem	Sabina Zoledowska	NA	NA	NA	cell culture	4877201	4877201	1	1
g_287	NCBI	P. parmentieri	IFB5486	Belgium	2012	Solanum tuberosum	NA	NA	GCF_003628675.1	SAMN08494004	GCF_003628675.1_ASM362867v1	GCF_003628675.1	ASM362867v1	OK	PRJNA433470	Europe	tuber	NA	NA	NA	NA	cell culture	5038122	5038122	1	1
g_288	NCBI	P. parmentieri	IFB5441	Poland	2013	Solanum tuberosum	NA	NA	GCF_003628655.1	SAMN08494002	GCF_003628655.1_ASM362865v1	GCF_003628655.1	ASM362865v1	OK	PRJNA433470	Europe	tuber	Agata Motyka	NA	NA	NA	cell culture	5082177	5082177	1	1
g_289	NCBI	P. parmentieri	IFB5432	Poland	2013	Solanum tuberosum	NA	NA	GCF_003628635.1	SAMN08494001	GCF_003628635.1_ASM362863v1	GCF_003628635.1	ASM362863v1	OK	PRJNA433470	Europe	tuber	Agata Motyka	NA	NA	NA	cell culture	5010533	5010533	1	1
g_290	NCBI	P. parmentieri	IFB5623	Poland	2014	Solanum tuberosum	NA	NA	GCF_003628615.1	SAMN08494009	GCF_003628615.1_ASM362861v1	GCF_003628615.1	ASM362861v1	OK	PRJNA433470	Europe	stem	Sabina Zoledowska	NA	NA	NA	cell culture	5006798	5006798	1	1
g_291	NCBI	P. parmentieri	IFB5485	Belgium	2012	Solanum tuberosum	NA	NA	GCF_003628595.1	SAMN08494003	GCF_003628595.1_ASM362859v1	GCF_003628595.1	ASM362859v1	OK	PRJNA433470	Europe	tuber	NA	NA	NA	NA	cell culture	4885249	4885249	1	1
g_292	NCBI	P. parmentieri	IFB5408	Poland	2013	Solanum tuberosum	NA	NA	GCF_003628575.1	SAMN08493999	GCF_003628575.1_ASM362857v1	GCF_003628575.1	ASM362857v1	OK	PRJNA433470	Europe	stem	Agata Motyka	NA	NA	NA	cell culture	5022017	5022017	1	1
g_293	NCBI	P. parmentieri	IFB5597	Poland	2014	Solanum tuberosum	NA	NA	GCF_003628025.1	SAMN08494005	GCF_003628025.1_ASM362802v1	GCF_003628025.1	ASM362802v1	OK	PRJNA433470	Europe	stem	Sabina Zoledowska	NA	NA	NA	cell culture	5046647	1593647	2	5
g_294	NCBI	P. parmentieri	IFB5626	Poland	2014	Solanum tuberosum	NA	NA	GCF_003628015.1	SAMN08494010	GCF_003628015.1_ASM362801v1	GCF_003628015.1	ASM362801v1	OK	PRJNA433470	Europe	tuber	Sabina Zoledowska	NA	NA	NA	cell culture	5059731	4422084	1	2
g_295	NCBI	P. versatile	S4.16.03.3K	Morocco	2016	Solanum tuberosum	NA	NA	GCF_003595135.1	SAMN10059733	GCF_003595135.1_ASM359513v1	GCF_003595135.1	ASM359513v1	OK	PRJNA490624	Africa	Potato with blackleg symptoms	Said Oulghazi	NA	NA	NA	Tissue sample	4870940	90195	18	106
g_296	NCBI	P. carotovorum	S1-A16	Morocco	2017	Solanum tuberosum	NA	NA	GCF_003595125.1	SAMN10059735	GCF_003595125.1_ASM359512v1	GCF_003595125.1	ASM359512v1	OK	PRJNA490624	Africa	Potato with blackleg symptoms	Said Oulghazi	NA	NA	NA	Tissue sample	4835633	255206	7	37
g_297	NCBI	P. brasiliense	S1.16.01.3K	Morocco	2016	Solanum tuberosum	NA	NA	GCF_003595115.1	SAMN10059738	GCF_003595115.1_ASM359511v1	GCF_003595115.1	ASM359511v1	renamed	PRJNA490624	Africa	Potato with blackleg symptoms	Said Oulghazi	NA	NA	NA	Tissue sample	4946598	146844	12	74
g_298	NCBI	P. versatile	S4.16.03.3I	Morocco	2016	Solanum tuberosum	NA	NA	GCF_003595065.1	SAMN10059734	GCF_003595065.1_ASM359506v1	GCF_003595065.1	ASM359506v1	OK	PRJNA490624	Africa	Potato with blackleg symptoms	Said Oulghazi	NA	NA	NA	Tissue sample	4854084	82620	19	108
g_299	NCBI	P. brasiliense	S1.15.11.2D	Morocco	2015	Solanum tuberosum	NA	NA	GCF_003595055.1	SAMN10059737	GCF_003595055.1_ASM359505v1	GCF_003595055.1	ASM359505v1	renamed	PRJNA490624	Africa	Potato with blackleg symptoms	Said Oulghazi	NA	NA	NA	Tissue sample	4818836	99392	15	91
g_300	NCBI	P. polaris	S4.16.03.2B	Morocco	2016	Solanum tuberosum	NA	NA	GCF_003595035.1	SAMN10059739	GCF_003595035.1_ASM359503v1	GCF_003595035.1	ASM359503v1	OK	PRJNA490624	Africa	Potato with blackleg symptoms	Said Oulghazi	NA	NA	NA	Tissue sample	4862009	155865	12	65
g_301	NCBI	P. versatile	S4.16.03.3F	Morocco	2016	Solanum tuberosum	NA	NA	GCF_003594995.1	SAMN10059732	GCF_003594995.1_ASM359499v1	GCF_003594995.1	ASM359499v1	OK	PRJNA490624	Africa	Potato with blackleg symptoms	Said Oulghazi	NA	NA	NA	Tissue sample	4852595	89731	18	114
g_302	NCBI	P. brasiliense	S4.16.03.1C	Morocco	2016	Solanum tuberosum	NA	NA	GCF_003594975.1	SAMN10059736	GCF_003594975.1_ASM359497v1	GCF_003594975.1	ASM359497v1	renamed	PRJNA490624	Africa	Potato with blackleg symptoms	Said Oulghazi	NA	NA	NA	Tissue sample	4944722	139665	12	74
g_303	NCBI	P. versatile	SCC1	Finland	1982	Solanum tuberosum	NA	NA	GCF_003571485.1	SAMN06621608	GCF_003571485.1_ASM357148v1	GCF_003571485.1	ASM357148v1	OK	PRJNA379819	Europe	NA	NA	NA	NA	representative genome	whole organism	4980322	4974798	1	2
g_304	NCBI	P. versatile	RMIT1	NA	NA	Allium triquetrum	NA	NA	GCF_003402555.1	SAMD00119560	GCF_003402555.1_Sfl_assembly01	GCF_003402555.1	Sfl_assembly01	OK	PRJDB7075	NA	NA	NA	NA	NA	NA	NA	4985944	168411	11	63
g_305	NCBI	P. peruviense	A97-S13-F16	France	2016	NA	NA	NA	GCF_003312345.1	SAMN08798619	GCF_003312345.1_ASM331234v1	GCF_003312345.1	ASM331234v1	OK	PRJNA445781	Europe	fresh water from alpine river	Marie Anne Barny	fresh water and alpine river	NA	NA	bacterial culture	4752198	229201	7	51
g_306	NCBI	P. peruviense	A350-S18-N16	France	2016	NA	NA	NA	GCF_003312355.1	SAMN08798632	GCF_003312355.1_ASM331235v1	GCF_003312355.1	ASM331235v1	OK	PRJNA445781	Europe	fresh water from alpine river	Marie Anne Barny	fresh water and alpine river	NA	NA	bacterial culture	4866061	178221	8	55
g_307	NCBI	P. brasiliense	PcbHPI01	South Africa	2012	Cucumis sativus	NA	NA	GCF_001429565.2	SAMN04127569	GCF_001429565.2_ASM142956v2	GCF_001429565.2	ASM142956v2	OK	PRJNA297630	Africa	NA	NA	Semi-arid (temperate)	NA	NA	Cell culture	4809180	404385	4	49
g_308	NCBI	P. brasiliense	ATCC 39048	United States	1981	NA	NA	NA	GCF_003186045.1	SAMN09280259	GCF_003186045.1_ASM318604v1	GCF_003186045.1	ASM318604v1	renamed	PRJNA473645	North America	NA	NA	NA	NA	NA	Cell culture	4637928	220041	8	40
g_309	NCBI	P. parmentieri	SS90	Pakistan	2017	Potato	NA	NA	GCF_003121785.1	SAMN08979057	GCF_003121785.1_ASM312178v1	GCF_003121785.1	ASM312178v1	OK	PRJNA453473	Asia	Plant stem	Soahib Sarfraz	Crops field	NA	NA	Tissue sample	4917173	176176	7	50
g_310	NCBI	P. versatile	SS96	Pakistan	2017	Potato	NA	NA	GCF_003121765.1	SAMN08979058	GCF_003121765.1_ASM312176v1	GCF_003121765.1	ASM312176v1	OK	PRJNA453473	Asia	Plant stem	Soahib Sarfraz	Crops field	NA	NA	Tissue sample	5042015	211427	10	64
g_311	NCBI	P. atrosepticum	SS26	Pakistan	2016	Potato	NA	NA	GCF_003121725.1	SAMN08979055	GCF_003121725.1_ASM312172v1	GCF_003121725.1	ASM312172v1	OK	PRJNA453473	Asia	Plant stem	Soahib Sarfraz	Crops field	NA	NA	Tissue sample	4927512	90297	19	110
g_312	NCBI	P. polaris	SS28	Pakistan	2017	Potato	NA	NA	GCF_003121735.1	SAMN08979056	GCF_003121735.1_ASM312173v1	GCF_003121735.1	ASM312173v1	OK	PRJNA453473	Asia	Plant stem	Soahib Sarfraz	Crops field	NA	NA	Tissue sample	4722413	243038	5	37
g_313	NCBI	P. versatile	3-2	Belarus	1979	Solanum tuberosum	NA	NA	GCF_003031305.1	SAMN03144687	GCF_003031305.1_ASM303130v1	GCF_003031305.1	ASM303130v1	OK	PRJNA264967	Europe	rotten potato tuber	V. Lysak	NA	NA	NA	NA	4975878	4975878	1	1
g_314	NCBI	P. punjabense	SS95	Pakistan	2017	Solanum tuberosum	NA	NA	GCF_003028395.1	SAMN08626519	GCF_003028395.1_ASM302839v1	GCF_003028395.1	ASM302839v1	OK	PRJNA445566	Asia	Plant stem	Sohaib sarfraz	Cropping Area/ Field	type strain	NA	cell culture	4732531	116258	13	73
g_315	NCBI	P. versatile	Ecc71	Netherlands	1960	Solanum tuberosum (potato)	NA	NA	GCF_002983505.1	SAMN06285190	GCF_002983505.1_ASM298350v1	GCF_002983505.1	ASM298350v1	OK	PRJNA369272	Europe	NA	NA	NA	NA	NA	Pure bacterial culture	4923524	856905	3	20
g_316	NCBI	P. brasiliense	F152	Russian Federation	2014	Solanum tuberosum	NA	NA	GCF_002930555.1	SAMN08141585	GCF_002930555.1_ASM293055v1	GCF_002930555.1	ASM293055v1	OK	PRJNA400696	Europe	NA	NA	NA	NA	NA	cell culture	4764309	174410	9	54
g_317	NCBI	P. brasiliense	F157	Russian Federation	2015	Solanum tuberosum	NA	NA	GCF_002930535.1	SAMN08141583	GCF_002930535.1_ASM293053v1	GCF_002930535.1	ASM293053v1	OK	PRJNA400696	Europe	NA	NA	NA	NA	NA	cell culture	4863299	477849	3	27
g_318	NCBI	P. versatile	PB70	Russian Federation	2012	NA	NA	NA	GCF_002921295.1	SAMN07816145	GCF_002921295.1_ASM292129v1	GCF_002921295.1	ASM292129v1	OK	PRJNA415106	Europe	Potato with the soft rot symptoms	Alexander N. Ignatov	NA	NA	NA	NA	4992093	457866	3	25
g_319	NCBI	P. versatile	F135	Russian Federation	2012	NA	NA	NA	GCF_002921275.1	SAMN07816133	GCF_002921275.1_ASM292127v1	GCF_002921275.1	ASM292127v1	OK	PRJNA415106	Europe	Potato with the soft rot symptoms	Alexander N. Ignatov	NA	NA	NA	NA	4890603	149242	11	73
g_320	NCBI	P. versatile	PB69	Russian Federation	2012	NA	NA	NA	GCF_002921285.1	SAMN07816141	GCF_002921285.1_ASM292128v1	GCF_002921285.1	ASM292128v1	OK	PRJNA415106	Europe	Potato with the soft rot symptoms	Alexander N. Ignatov	NA	NA	NA	NA	4991885	999290	2	18
g_321	NCBI	P. versatile	F018	Russian Federation	1947	NA	NA	NA	GCF_002921205.1	SAMN07811812	GCF_002921205.1_ASM292120v1	GCF_002921205.1	ASM292120v1	OK	PRJNA414969	Europe	Cabbage with the soft rot symptoms	Alexander N. Ignatov	NA	NA	NA	NA	4911663	456866	4	27
g_322	NCBI	P. atrosepticum	PB72	Russian Federation	2014	Solanum tuberosum	NA	NA	GCF_002920025.1	SAMN07572936	GCF_002920025.1_ASM292002v1	GCF_002920025.1	ASM292002v1	OK	PRJNA400696	Europe	plant pathogenic material	Phytoengineering Ltd	NA	NA	NA	cell culture	4985078	238550	6	50
g_323	NCBI	P. odoriferum	T5	China	2010	Chinese cabbage	NA	NA	GCF_002904255.1	SAMN06209134	GCF_002904255.1_ASM290425v1	GCF_002904255.1	ASM290425v1	OK	PRJNA360221	Asia	NA	YuTian	NA	NA	NA	NA	5129710	254985	6	74
g_324	NCBI	P. odoriferum	S6	China	2010	Chinese cabbage	NA	NA	GCF_002904225.1	SAMN06209135	GCF_002904225.1_ASM290422v1	GCF_002904225.1	ASM290422v1	OK	PRJNA360222	Asia	NA	YuTian	NA	NA	NA	NA	4869321	282525	5	48
g_325	NCBI	P. odoriferum	Q166	China	2014	Apium graveolens	NA	NA	GCF_002904195.1	SAMN06205368	GCF_002904195.1_ASM290419v1	GCF_002904195.1	ASM290419v1	OK	PRJNA360219	Asia	NA	YuTian	NA	NA	NA	NA	5086265	243126	6	66
g_326	NCBI	P. odoriferum	Q142	China	2014	Apium graveolens	NA	NA	GCF_002904185.1	SAMN06205365	GCF_002904185.1_ASM290418v1	GCF_002904185.1	ASM290418v1	OK	PRJNA360218	Asia	NA	YuTian	NA	NA	NA	NA	5083832	234313	6	69
g_327	NCBI	P. odoriferum	T4	China	2010	Chinese cabbage	NA	NA	GCF_002904145.1	SAMN06205364	GCF_002904145.1_ASM290414v1	GCF_002904145.1	ASM290414v1	OK	PRJNA360220	Asia	NA	Y.L. Ma	NA	NA	NA	NA	5061459	248360	8	78
g_328	NCBI	P. odoriferum	S6-2	China	2010	Chinese cabbage	NA	NA	GCF_002904125.1	SAMN06205363	GCF_002904125.1_ASM290412v1	GCF_002904125.1	ASM290412v1	OK	PRJNA360223	Asia	NA	Y.L. Ma	NA	NA	NA	NA	4867089	293785	5	45
g_329	NCBI	P. odoriferum	Q115	China	2014	Apium graveolens	NA	NA	GCF_002904105.1	SAMN06205304	GCF_002904105.1_ASM290410v1	GCF_002904105.1	ASM290410v1	OK	PRJNA360216	Asia	NA	YuTian	NA	NA	NA	NA	5085540	234305	6	69
g_330	NCBI	P. odoriferum	Q106	China	2014	Apium graveolens	NA	NA	GCF_002904085.1	SAMN06205303	GCF_002904085.1_ASM290408v1	GCF_002904085.1	ASM290408v1	OK	PRJNA360215	Asia	NA	YuTian	NA	NA	NA	NA	5058220	264533	8	81
g_331	NCBI	P. odoriferum	Q47	China	2014	Apium graveolens	NA	NA	GCF_002904055.1	SAMN06205241	GCF_002904055.1_ASM290405v1	GCF_002904055.1	ASM290405v1	OK	PRJNA360201	Asia	NA	YuTian	NA	NA	NA	NA	4922397	385345	5	49
g_332	NCBI	P. odoriferum	Q32	China	2014	celery	NA	NA	GCF_002904045.1	SAMN06205240	GCF_002904045.1_ASM290404v1	GCF_002904045.1	ASM290404v1	OK	PRJNA360195	Asia	NA	Y.L. Ma	NA	NA	NA	NA	4972249	244760	6	68
g_333	NCBI	P. odoriferum	Q3	China	2014	Apium graveolens	NA	NA	GCF_002904005.1	SAMN06205152	GCF_002904005.1_ASM290400v1	GCF_002904005.1	ASM290400v1	OK	PRJNA360171	Asia	NA	YuTian	NA	NA	NA	NA	5050068	241087	6	92
g_334	NCBI	P. odoriferum	Q40	China	2014	celery	NA	NA	GCF_002904025.1	SAMN06205229	GCF_002904025.1_ASM290402v1	GCF_002904025.1	ASM290402v1	OK	PRJNA360196	Asia	NA	Y.L. Ma	NA	NA	NA	NA	5144582	232262	6	69
g_335	NCBI	P. peruviense	IFB5232	United States	1979	NA	NA	NA	GCF_002847345.1	SAMN04526254	GCF_002847345.1_ASM284734v1	GCF_002847345.1	ASM284734v1	OK	PRJNA313959	North America	potato tuber	NA	NA	type strain	NA	single cell	4782556	199701	8	50
g_336	NCBI	P. atrosepticum	36A	Belarus	1978	Solanum tuberosum	NA	NA	GCF_002804265.1	SAMN08041542	GCF_002804265.1_ASM280426v1	GCF_002804265.1	ASM280426v1	OK	PRJNA419060	Europe	NA	Anatoli Evtushenkov	NA	NA	NA	cell culture	4965575	4965575	1	1
g_337	NCBI	P. brasiliense	BZA12	China	2015	cucumber	NA	NA	GCF_002764035.1	SAMN07961732	GCF_002764035.1_ASM276403v1	GCF_002764035.1	ASM276403v1	OK	PRJNA416681	Asia	NA	NA	NA	NA	NA	cell culture	4924809	4924809	1	1
g_338	NCBI	P. polaris	NIBIO1006	Norway	2010	Solanum tuberosum	NA	NA	GCF_002307355.1	SAMN05853691	GCF_002307355.1_ASM230735v1	GCF_002307355.1	ASM230735v1	OK	PRJNA344960	Europe	NA	NA	NA	type strain	NA	tissue sample	4826824	4826824	1	1
g_339	NCBI	P. polaris	NIBIO1392	Norway	2013	Solanum tuberosum	NA	NA	GCF_002288545.1	SAMN05853907	GCF_002288545.1_ASM228854v1	GCF_002288545.1	ASM228854v1	OK	PRJNA345001	Europe	NA	NA	NA	NA	representative genome	tissue sample	5008416	5008416	1	1
g_340	NCBI	P. brasiliense	BF45	Mexico	1997	Nicotiana sp.	NA	NA	GCF_002250255.1	SAMN06684312	GCF_002250255.1_Bf45_V1	GCF_002250255.1	Bf45_V1	renamed	PRJNA381622	North America	NA	Lourdes Rodriguez	Tobacco plantation	NA	NA	Cell culture	4756069	115742	13	112
g_341	NCBI	P. brasiliense	BF20	Mexico	1997	Opuntia ficus-indica	NA	NA	GCF_002250215.1	SAMN06684311	GCF_002250215.1_101_V1	GCF_002250215.1	101_V1	renamed	PRJNA381621	North America	NA	Hilda Silva	Semi-desertic	NA	NA	Cell culture	4767145	106099	15	122
g_342	NCBI	P. brasiliense	SX309	China	2015	cucumber	NA	NA	GCF_002068115.1	SAMN06605957	GCF_002068115.1_ASM206811v1	GCF_002068115.1	ASM206811v1	OK	PRJNA379343	Asia	NA	NA	NA	NA	NA	Cell culture	4966299	4966299	1	1
g_343	NCBI	P. actinidiae	ICMP 19971	Republic of Korea	2016	Actinidia	NA	NA	GCF_001984535.1	SAMN06049670	GCF_001984535.1_ASM198453v1	GCF_001984535.1	ASM198453v1	OK	PRJNA354644	Asia	NA	NA	NA	NA	NA	bacteria	4891911	416728	5	50
g_344	NCBI	P. actinidiae	ICMP 9972	Republic of Korea	2016	Actinidia	NA	NA	GCF_001984525.1	SAMN06049671	GCF_001984525.1_ASM198452v1	GCF_001984525.1	ASM198452v1	OK	PRJNA354645	Asia	NA	NA	NA	NA	NA	bacteria	4886946	401894	5	49
g_345	NCBI	P. brasiliense	BC1	China	2002	Chinese Cabbage	NA	NA	GCF_001932635.1	SAMN03104805	GCF_001932635.1_ASM193263v1	GCF_001932635.1	ASM193263v1	OK	PRJNA263220	Asia	NA	NA	plain	NA	NA	NA	4920350	4920350	1	1
g_346	NCBI	P. carotovorum	DSM 30168	NA	NA	NA	NA	NA	GCF_900129615.1	SAMN05444147	GCF_900129615.1_IMG-taxon_2695420962_annotated_assembly	GCF_900129615.1	IMG-taxon_2695420962_annotated_assembly	OK	PRJEB18213	NA	NA	NA	NA	type strain	NA	NA	4759459	380982	4	25
g_347	NCBI	P. parmentieri	RNS 08-42-1A	France	2008	NA	NA	NA	GCF_001742145.1	SAMN02729843	GCF_001742145.1_ASM174214v1	GCF_001742145.1	ASM174214v1	OK	PRJNA321811	Europe	potato	NA	temperate broadleaf forest	type strain	NA	NA	5030841	5030841	1	1
g_348	NCBI	P. atrosepticum	CFBP 6276	France	1999	Solanum tuberosum var. Felsina	NA	NA	GCF_000389755.1	SAMN02469608	GCF_000389755.1_Pa6276v1.0	GCF_000389755.1	Pa6276v1.0	OK	PRJNA188399	Europe	stem	NA	NA	NA	NA	NA	4869432	3774599	1	4
g_349	NCBI	P. polaris	Polaris 6	NA	NA	NA	NA	NA	GCA_900005045.1	SAMEA3276083	GCA_900005045.1_Polaris_6	GCA_900005045.1	Polaris_6	renamed	PRJEB8673	NA	NA	NA	NA	NA	NA	NA	4693172	37387	43	255
g_350	NCBI	P. parmentieri	SCC3193	Finland	NA	NA	NA	NA	GCF_000260925.1	SAMN02604188	GCF_000260925.1_ASM26092v1	GCF_000260925.1	ASM26092v1	OK	PRJNA122637	Europe	NA	NA	NA	NA	NA	NA	5164411	5164411	1	1
g_351	NCBI	P. wasabiae	CFBP 3304	Finland	NA	Eutrema japonicum	NA	NA	GCF_000291725.1	SAMN02471791	GCF_000291725.1_PecWas1.0	GCF_000291725.1	PecWas1.0	OK	PRJNA159625	Europe	root	NA	NA	type strain	NA	NA	5149301	259694	8	73
g_352	NCBI	P. brasiliense	BD255	South Africa	2011	Potato	NA	NA	GCF_001238575.1	SAMN03835252	GCF_001238575.1_ASM123857v1	GCF_001238575.1	ASM123857v1	OK	PRJNA288624	Africa	NA	NA	NA	NA	NA	cell culture	4819835	1001875	2	32
g_353	NCBI	P. brasiliense	PCC21	NA	NA	NA	NA	NA	GCF_000294535.1	SAMN02603169	GCF_000294535.1_ASM29453v1	GCF_000294535.1	ASM29453v1	renamed	PRJNA171960	NA	NA	NA	NA	NA	NA	NA	4842771	4842771	1	1
g_354	NCBI	P. carotovorum	ICMP 5702	Denmark	NA	potato	NA	NA	GCF_001039055.1	SAMN03782483	GCF_001039055.1_ASM103905v1	GCF_001039055.1	ASM103905v1	OK	PRJNA183435	Europe	NA	NA	NA	type strain	NA	DNA	4768473	448171	4	25
g_355	NCBI	P. peruviense	UGC32	Peru	NA	potato	NA	NA	GCF_001039065.1	SAMN03782482	GCF_001039065.1_ASM103906v1	GCF_001039065.1	ASM103906v1	OK	PRJNA183436	South America	NA	NA	NA	NA	representative genome	DNA	4795941	307291	6	22
g_356	NCBI	P. brasiliense	ICMP 19477	New Zealand	2004	NA	NA	NA	GCF_001038675.1	SAMN03780057	GCF_001038675.1_ASM103867v1	GCF_001038675.1	ASM103867v1	OK	PRJNA72121	Oceania	potato	NA	NA	NA	NA	NA	4973512	1120187	2	16
g_357	NCBI	P. brasiliense	Y64	China	2013	Brassica rapa ssp. chinensis	NA	NA	GCF_000808195.1	SAMN03252598	GCF_000808195.1_ASM80819v1	GCF_000808195.1	ASM80819v1	OK	PRJNA269216	Asia	infected leaves	NA	NA	NA	NA	whole organism	4816280	408698	3	15
g_358	NCBI	P. brasiliense	Y31	China	2013	Brassica rapa ssp. chinensis	NA	NA	GCF_000808295.1	SAMN03252607	GCF_000808295.1_ASM80829v1	GCF_000808295.1	ASM80829v1	OK	PRJNA269228	Asia	infected leaves	NA	NA	NA	NA	whole organism	4826010	903350	2	14
g_359	NCBI	P. brasiliense	Y3	China	2013	Brassica rapa ssp. chinensis	NA	NA	GCF_000808315.1	SAMN03252608	GCF_000808315.1_ASM80831v1	GCF_000808315.1	ASM80831v1	OK	PRJNA269230	Asia	infected leaves	NA	NA	NA	NA	whole organism	4739849	678245	3	16
g_360	NCBI	P. brasiliense	Y65	China	2013	Brassica rapa ssp. chinensis	NA	NA	GCF_000808335.1	SAMN03252609	GCF_000808335.1_ASM80833v1	GCF_000808335.1	ASM80833v1	OK	PRJNA269231	Asia	infected leaves	NA	NA	NA	NA	whole organism	4680590	239237	8	31
g_361	NCBI	P. carotovorum	B5	China	2013	Brassica rapa ssp. pekinensis (Chinese cabbage)	NA	NA	GCF_000808515.1	SAMN03252620	GCF_000808515.1_ASM80851v1	GCF_000808515.1	ASM80851v1	OK	PRJNA269237	Asia	infected leaves	NA	NA	NA	NA	whole organism	4826332	1446736	2	6
g_362	NCBI	P. carotovorum	B2	China	2013	Brassica rapa ssp. pekinensis (Chinese cabbage)	NA	NA	GCF_000808495.1	SAMN03252619	GCF_000808495.1_ASM80849v1	GCF_000808495.1	ASM80849v1	OK	PRJNA269235	Asia	infected leaves	NA	NA	NA	NA	whole organism	4756023	605830	2	12
g_363	NCBI	P. carotovorum	Y39	China	2013	Brassica rapa ssp. chinensis	NA	NA	GCF_000808475.1	SAMN03252618	GCF_000808475.1_ASM80847v1	GCF_000808475.1	ASM80847v1	OK	PRJNA269234	Asia	infected leaves	NA	NA	NA	NA	whole organism	4965577	839338	3	12
g_364	NCBI	P. brasiliense	Y60	China	2013	Brassica rapa ssp. chinensis	NA	NA	GCF_000808455.1	SAMN03252617	GCF_000808455.1_ASM80845v1	GCF_000808455.1	ASM80845v1	OK	PRJNA269233	Asia	infected leaves	NA	NA	NA	NA	whole organism	4832431	488480	3	16
g_365	NCBI	P. carotovorum	Y16	China	2013	Brassica rapa ssp. chinensis	NA	NA	GCF_000808435.1	SAMN03252616	GCF_000808435.1_ASM80843v1	GCF_000808435.1	ASM80843v1	OK	PRJNA269232	Asia	infected leaves	NA	NA	NA	NA	whole organism	4741163	272417	7	29
g_366	NCBI	P. brasiliense	S2	China	2007	Brassica rapa ssp. pekinensis (Chinese cabbage)	NA	NA	GCF_000808375.1	SAMN03252599	GCF_000808375.1_ASM80837v1	GCF_000808375.1	ASM80837v1	OK	PRJNA269218	Asia	infected leaves	NA	NA	NA	NA	whole organism	4836552	261972	7	36
g_367	NCBI	P. brasiliense	Y52	China	2013	Brassica rapa ssp. chinensis	NA	NA	GCF_000808385.1	SAMN03252594	GCF_000808385.1_ASM80838v1	GCF_000808385.1	ASM80838v1	OK	PRJNA269211	Asia	infected leaves	NA	NA	NA	NA	whole organism	4780080	429995	4	17
g_368	NCBI	P. brasiliense	B6	China	2013	Brassica rapa ssp. pekinensis (Chinese cabbage)	NA	NA	GCF_000808355.1	SAMN03252622	GCF_000808355.1_ASM80835v1	GCF_000808355.1	ASM80835v1	OK	PRJNA269238	Asia	infected leaves	NA	NA	NA	NA	whole organism	4683460	286737	5	33
g_369	NCBI	P. brasiliense	Y46	China	2013	Brassica rapa ssp. chinensis	NA	NA	GCF_000808255.1	SAMN03252603	GCF_000808255.1_ASM80825v1	GCF_000808255.1	ASM80825v1	OK	PRJNA269222	Asia	infected leaves	NA	NA	NA	NA	whole organism	4777745	265122	6	31
g_370	NCBI	P. brasiliense	Y21	China	2013	Brassica rapa ssp. chinensis	NA	NA	GCF_000808235.1	SAMN03252605	GCF_000808235.1_ASM80823v1	GCF_000808235.1	ASM80823v1	OK	PRJNA269226	Asia	infected leaves	NA	NA	NA	NA	whole organism	4762596	385890	4	22
g_371	NCBI	P. brasiliense	Y29	China	2013	Brassica rapa ssp. chinensis	NA	NA	GCF_000808245.1	SAMN03252606	GCF_000808245.1_ASM80824v1	GCF_000808245.1	ASM80824v1	OK	PRJNA269227	Asia	infected leaves	NA	NA	NA	NA	whole organism	4815476	262727	6	27
g_372	NCBI	P. brasiliense	Y62	China	2013	Brassica rapa ssp. chinensis	NA	NA	GCF_000808145.1	SAMN03252595	GCF_000808145.1_ASM80814v1	GCF_000808145.1	ASM80814v1	OK	PRJNA269213	Asia	infected leaves	NA	NA	NA	NA	whole organism	4857062	816391	2	14
g_373	NCBI	P. brasiliense	Y49	China	2013	Brassica rapa ssp. chinensis	NA	NA	GCF_000808115.1	SAMN03220250	GCF_000808115.1_ASM80811v1	GCF_000808115.1	ASM80811v1	OK	PRJNA268444	Asia	infected leaves	NA	NA	NA	NA	whole organism	4702692	269637	6	31
g_374	NCBI	P. actinidiae	KKH3	Republic of Korea	2006	NA	NA	NA	GCF_000803315.1	SAMN02849387	GCF_000803315.1_ASM80331v1	GCF_000803315.1	ASM80331v1	OK	PRJNA252053	Asia	kiwi fruit	NA	NA	type strain	representative genome	NA	4922167	4068673	1	3
g_375	NCBI	P. fontis	M022	Malaysia	2013	NA	NA	NA	GCF_000803215.1	SAMN03154070	GCF_000803215.1_ASM80321v1	GCF_000803215.1	ASM80321v1	OK	PRJNA265921	Asia	waterfall	Wen-Si Tan	NA	type strain	representative genome	NA	4146398	126203	12	91
g_376	NCBI	P. parmentieri	RNS 08-42-1A	France	2008	NA	NA	NA	GCF_000757625.1	SAMN02729843	GCF_000757625.1_PecWasRNS_1.0	GCF_000757625.1	PecWasRNS_1.0	OK	PRJNA243029	Europe	potato	NA	temperate broadleaf forest	type strain	NA	NA	5015359	3310642	1	8
g_377	NCBI	P. odoriferum	NCPPB 3839	France	1978	Cichorium intybus	NA	NA	GCF_000754765.1	SAMN03010636	GCF_000754765.1_ASM75476v1	GCF_000754765.1	ASM75476v1	OK	PRJNA259700	Europe	NA	NA	NA	type strain	NA	NA	5050674	278770	5	109
g_378	NCBI	P. odoriferum	NCPPB 3841	France	1979	Cichorium intybus	NA	NA	GCF_000754715.1	SAMN03010638	GCF_000754715.1_ASM75471v1	GCF_000754715.1	ASM75471v1	OK	PRJNA259700	Europe	NA	NA	NA	NA	NA	NA	5456042	238674	9	167
g_379	NCBI	P. brasiliense	LMG 21371	Brazil	2002	Solanum tuberosum	NA	NA	GCF_000754695.1	SAMN03010639	GCF_000754695.1_ASM75469v1	GCF_000754695.1	ASM75469v1	OK	PRJNA259701	South America	Rio Grande do Sul	NA	NA	type strain	NA	NA	4818287	514700	4	72
g_380	NCBI	P. brasiliense	LMG 21372	Brazil	2002	Solanum tuberosum	NA	NA	GCF_000754705.1	SAMN03010640	GCF_000754705.1_ASM75470v1	GCF_000754705.1	ASM75470v1	OK	PRJNA259701	South America	Ria Grande do Sul	NA	NA	NA	NA	NA	4920491	1055512	2	50
g_381	NCBI	P. wasabiae	NCPPB 3702	Japan	1987	Eutrema japonicum	NA	NA	GCF_000754685.1	SAMN03010635	GCF_000754685.1_ASM75468v1	GCF_000754685.1	ASM75468v1	OK	PRJNA258525	Asia	NA	NA	NA	NA	NA	NA	4996004	465249	4	46
g_382	NCBI	P. atrosepticum	NCPPB 3404	Canada	1977	Solanum tuberosum	NA	NA	GCF_000749965.1	SAMN02999476	GCF_000749965.1_ASM74996v1	GCF_000749965.1	ASM74996v1	OK	PRJNA258504	North America	NA	NA	NA	NA	NA	NA	4895507	564685	3	42
g_383	NCBI	P. betavasculorum	NCPPB 2793	United States	1975	Beta vulgaris	NA	NA	GCF_000749925.1	SAMN02999424	GCF_000749925.1_ASM74992v1	GCF_000749925.1	ASM74992v1	OK	PRJNA258505	North America	NA	NA	NA	NA	NA	NA	4664029	301654	4	76
g_384	NCBI	P. parvum	NCPPB 3395	Netherlands	1985	Solanum tuberosum	NA	NA	GCF_000749915.1	SAMN02999475	GCF_000749915.1_ASM74991v1	GCF_000749915.1	ASM74991v1	OK	PRJNA258501	Europe	NA	NA	NA	NA	NA	NA	4560296	170558	8	72
g_385	NCBI	P. atrosepticum	NCPPB 549	United Kingdom	1958	Solanum tuberosum	NA	NA	GCF_000749905.1	SAMN02999423	GCF_000749905.1_ASM74990v1	GCF_000749905.1	ASM74990v1	OK	PRJNA258504	Europe	NA	NA	NA	type strain	NA	NA	5099429	395607	6	43
g_386	NCBI	P. betavasculorum	NCPPB 2795	United States	1972	Beta vulgaris	NA	NA	GCF_000749845.1	SAMN02999474	GCF_000749845.1_ASM74984v1	GCF_000749845.1	ASM74984v1	OK	PRJNA258505	North America	NA	NA	NA	type strain	representative genome	NA	4676308	472932	3	64
g_387	NCBI	P. wasabiae	NCPPB 3701	Japan	1990	Eutrema japonicum	NA	NA	GCF_000749865.1	SAMN02999477	GCF_000749865.1_ASM74986v1	GCF_000749865.1	ASM74986v1	OK	PRJNA258525	Asia	NA	NA	NA	type strain	NA	NA	4996880	355840	5	47
g_388	NCBI	P. carotovorum	NCPPB 312	Denmark	1952	Solanum tuberosum	NA	NA	GCF_000749855.1	SAMN02999421	GCF_000749855.1_ASM74985v1	GCF_000749855.1	ASM74985v1	OK	PRJNA258501	Europe	NA	NA	NA	type strain	NA	NA	4761312	547054	4	43
g_389	NCBI	P. atrosepticum	21A	Belarus	1978	Solanum tuberosum	NA	NA	GCF_000740965.1	SAMN02983234	GCF_000740965.1_ASM74096v1	GCF_000740965.1	ASM74096v1	OK	PRJNA252906	Europe	potato stems	Anatoli Evtushenkov	NA	NA	representative genome	NA	5024250	4991806	1	2
g_390	NCBI	P. brasiliense	CFIA1001	Canada	2007	potato	NA	NA	GCF_000738115.1	SAMN02947962	GCF_000738115.1_ASM73811v1	GCF_000738115.1	ASM73811v1	OK	PRJNA255894	North America	potato stem	NA	NA	NA	NA	NA	4764025	1163329	2	18
g_391	NCBI	P. brasiliense	CFIA1033	Canada	2009	potato	NA	NA	GCF_000738125.1	SAMN02947974	GCF_000738125.1_ASM73812v1	GCF_000738125.1	ASM73812v1	corrected	PRJNA255896	North America	potato stem	NA	NA	NA	NA	NA	4701767	137219	10	60
g_392	NCBI	P. atrosepticum	JG10-08	China	2010	Solanum tuberosum	NA	NA	GCF_000696465.1	SAMN02797737	GCF_000696465.1_ASM69646v1	GCF_000696465.1	ASM69646v1	OK	PRJNA247436	Asia	black leg symptoms of Solanum tuberosum	NA	NA	NA	NA	NA	5004926	5004926	1	1
g_393	NCBI	P. parmentieri	CFIA1002	Canada	2007	potato	NA	NA	GCF_000632375.1	SAMN02630743	GCF_000632375.1_Pectobacterium_wasabiae_CFIA1002	GCF_000632375.1	Pectobacterium_wasabiae_CFIA1002	OK	PRJNA237238	North America	NONE	NA	NA	NA	NA	NA	5008535	345203	5	42
g_394	NCBI	P. parmentieri	WPP163	NA	NA	NA	NA	NA	GCF_000024645.1	SAMN02598479	GCF_000024645.1_ASM2464v1	GCF_000024645.1	ASM2464v1	OK	PRJNA31293	NA	NA	NA	NA	NA	NA	NA	5063892	5063892	1	1
g_395	NCBI	P. aroidearum	PC1	NA	NA	NA	NA	NA	GCF_000023605.1	SAMN02598478	GCF_000023605.1_ASM2360v1	GCF_000023605.1	ASM2360v1	renamed	PRJNA31289	NA	NA	NA	NA	NA	NA	NA	4862913	4862913	1	1
g_396	NCBI	P. atrosepticum	NA	NA	1985	NA	NA	NA	GCF_000011605.1	SAMEA1705920	GCF_000011605.1_ASM1160v1	GCF_000011605.1	ASM1160v1	OK	PRJNA350	NA	NA	NA	NA	NA	NA	NA	5064019	5064019	1	1
g_397	NAK	P. brasiliense	JGAR-030718-1	Netherlands	2018	Solanum tuberosum	virulent	negative	GCF_046623145.1	SAMN42841154	JGAR-030718-1	GCF_046623145.1	NA	OK	PRJNA1140644	Europe	Symptomatic Potato Stem	NA	NA	NA	NA	NA	4893450	480269	4	29
g_398	NAK	P. brasiliense	JGAR-080719-2	Netherlands	2019	Solanum tuberosum	virulent	negative	GCF_046623105.1	SAMN42841155	JGAR-080719-2	GCF_046623105.1	NA	OK	PRJNA1140644	Europe	Symptomatic Potato Stem	NA	NA	NA	NA	NA	4893853	480285	4	29
g_399	NAK	P. brasiliense	JGAR-100719-1	Netherlands	2019	Solanum tuberosum	virulent	negative	GCF_046623085.1	SAMN42841156	JGAR-100719-1	GCF_046623085.1	NA	OK	PRJNA1140644	Europe	Symptomatic Potato Stem	NA	NA	NA	NA	NA	4894444	896926	3	25
g_400	NAK	P. brasiliense	JGAR-120719-4	Netherlands	2019	Solanum tuberosum	virulent	negative	GCF_046623045.1	SAMN42841157	JGAR-120719-4	GCF_046623045.1	NA	OK	PRJNA1140644	Europe	Symptomatic Potato Stem	NA	NA	NA	NA	NA	4893043	471894	4	30
g_401	NAK	P. brasiliense	NAK238	Netherlands	2016	Solanum tuberosum	avirulent	positive	GCF_046623125.1	SAMN42841158	NAK238	GCF_046623125.1	NA	OK	PRJNA1140644	Europe	Asymptomatic Potato Heel end	NA	NA	NA	NA	NA	5001191	293858	5	49
g_402	NAK	P. brasiliense	NAK246	Netherlands	2016	Solanum tuberosum	avirulent	positive	GCF_046623065.1	SAMN42841159	NAK246	GCF_046623065.1	NA	OK	PRJNA1140644	Europe	Asymptomatic Potato Heel end	NA	NA	NA	NA	NA	5001695	276075	6	49
g_403	NAK	P. brasiliense	NAK616	Netherlands	2019	Solanum tuberosum	virulent	negative	GCF_046623025.1	SAMN42841160	NAK616	GCF_046623025.1	NA	OK	PRJNA1140644	Europe	Symptomatic Potato Stem	NA	NA	NA	NA	NA	4893272	896856	3	24
g_404	NAK	P. brasiliense	NAK617	Netherlands	2019	Solanum tuberosum	virulent	negative	GCF_046623005.1	SAMN42841161	NAK617	GCF_046623005.1	NA	OK	PRJNA1140644	Europe	Symptomatic Potato Stem	NA	NA	NA	NA	NA	4892341	480228	4	30
g_405	NAK	P. brasiliense	NAK638	Netherlands	2019	Solanum tuberosum	NA	negative	GCF_046622985.1	SAMN42841162	NAK638	GCF_046622985.1	NA	OK	PRJNA1140644	Europe	Symptomatic Potato Stem	NA	NA	NA	NA	NA	4892976	480228	4	30
g_406	NAK	P. brasiliense	NAK641	Netherlands	2019	Solanum tuberosum	virulent	negative	GCF_046622965.1	SAMN42841163	NAK641	GCF_046622965.1	NA	OK	PRJNA1140644	Europe	Symptomatic Potato Stem	NA	NA	NA	NA	NA	4843842	480322	4	28
g_407	NAK	P. brasiliense	NAK644	Netherlands	2019	Solanum tuberosum	virulent	negative	GCF_046622945.1	SAMN42841164	NAK644	GCF_046622945.1	NA	OK	PRJNA1140644	Europe	Symptomatic Potato Stem	NA	NA	NA	NA	NA	4892725	480346	4	28
g_408	NAK	P. brasiliense	NAK650	Netherlands	2019	Solanum tuberosum	virulent	negative	GCF_046622905.1	SAMN42841165	NAK650	GCF_046622905.1	NA	OK	PRJNA1140644	Europe	Symptomatic Potato Stem	NA	NA	NA	NA	NA	4892926	896773	3	24
g_409	NAK	P. brasiliense	NAK673	Netherlands	2020	Solanum tuberosum	NA	negative	GCF_046622925.1	SAMN42841166	NAK673	GCF_046622925.1	NA	OK	PRJNA1140644	Europe	Asymptomatic Potato Peel	NA	NA	NA	NA	NA	4893056	480307	4	28
g_410	NAK	P. brasiliense	NAK679	Netherlands	2020	Solanum tuberosum	avirulent	negative	GCF_046622865.1	SAMN42841167	NAK679	GCF_046622865.1	NA	OK	PRJNA1140644	Europe	Asymptomatic Potato Peel	NA	NA	NA	NA	NA	4871097	709962	3	22
g_411	NAK	P. brasiliense	NAK682	Netherlands	2020	Solanum tuberosum	virulent	positive	GCF_046622845.1	SAMN42841168	NAK682	GCF_046622845.1	NA	OK	PRJNA1140644	Europe	Asymptomatic Potato Peel	NA	NA	NA	NA	NA	5070982	293949	5	48
g_412	NAK	P. brasiliense	NAK683	Netherlands	2020	Solanum tuberosum	virulent	negative	GCF_046622825.1	SAMN42841169	NAK683	GCF_046622825.1	NA	OK	PRJNA1140644	Europe	Asymptomatic Potato Peel	NA	NA	NA	NA	NA	4892735	480228	4	25
g_413	NAK	P. brasiliense	NAK698	Netherlands	2020	Solanum tuberosum	NA	positive	GCF_046622805.1	SAMN42841170	NAK698	GCF_046622805.1	NA	OK	PRJNA1140644	Europe	Asymptomatic Potato Peel	NA	NA	NA	NA	NA	5000108	276074	6	50
g_414	NAK	P. brasiliense	NAK700	Netherlands	2020	Solanum tuberosum	avirulent	negative	GCF_046622885.1	SAMN42841171	NAK700	GCF_046622885.1	NA	OK	PRJNA1140644	Europe	Asymptomatic Potato Peel	NA	NA	NA	NA	NA	4754863	264201	7	56
g_415	NAK	P. brasiliense	NAK701	Netherlands	2020	Solanum tuberosum	virulent	positive	GCF_046622765.1	SAMN42841172	NAK701	GCF_046622765.1	NA	OK	PRJNA1140644	Europe	Asymptomatic Potato Peel	NA	NA	NA	NA	NA	4970152	294023	5	46
g_416	NAK	P. brasiliense	NAK709	Netherlands	2020	Solanum tuberosum	avirulent	negative	GCF_046622745.1	SAMN42841173	NAK709	GCF_046622745.1	NA	OK	PRJNA1140644	Europe	Asymptomatic Potato Peel	NA	NA	NA	NA	NA	4736694	246944	8	42
g_417	NAK	P. brasiliense	NAK716	Netherlands	2020	Solanum tuberosum	avirulent	negative	GCF_046622725.1	SAMN42841174	NAK716	GCF_046622725.1	NA	OK	PRJNA1140644	Europe	Asymptomatic Potato Peel	NA	NA	NA	NA	NA	4891024	433402	4	37
g_418	NAK	P. brasiliense	NAK719	Netherlands	2020	Solanum tuberosum	NA	positive	GCF_046622685.1	SAMN42841175	NAK719	GCF_046622685.1	NA	OK	PRJNA1140644	Europe	Asymptomatic Potato Peel	NA	NA	NA	NA	NA	5036695	282504	5	47
g_419	NAK	P. brasiliense	NAK727	Netherlands	2020	Solanum tuberosum	avirulent	negative	GCF_046622705.1	SAMN42841176	NAK727	GCF_046622705.1	NA	OK	PRJNA1140644	Europe	Asymptomatic Potato Peel	NA	NA	NA	NA	NA	4856787	223220	7	38
g_420	NIVIP	P. carotovorum	K3536	Netherlands	1997	Kalanchoe	NA	NA	GCF_040225055.1	SAMN41774365	104326-106-001	GCF_040225055.1	NA	OK	PRJNA1122109	Europe	NA	NA	NA	NA	NA	NA	4909724	3027371	1	15
g_421	NIVIP	P. aroidearum	K3539	Netherlands	2003	Spathiphyllum	NA	NA	GCF_040224315.1	SAMN41774366	104326-106-002	GCF_040224315.1	NA	renamed	PRJNA1122109	Europe	NA	NA	NA	NA	NA	NA	5012616	584141	3	23
g_422	NIVIP	P. odoriferum	K3542	Netherlands	2003	Delphinium	NA	NA	GCF_040224355.1	SAMN41774367	104326-106-003	GCF_040224355.1	NA	OK	PRJNA1122109	Europe	NA	NA	NA	NA	NA	NA	4925577	294142	7	71
g_423	NIVIP	P. polonicum	K3545	Netherlands	2004	Calathea	NA	NA	GCF_040224295.1	SAMN41774368	104326-106-004	GCF_040224295.1	NA	OK	PRJNA1122109	Europe	NA	NA	NA	NA	NA	NA	4959231	652160	3	32
g_424	NIVIP	P. versatile	K3549	Netherlands	2004	Cyclamen	NA	NA	GCF_040224435.1	SAMN41774369	104326-106-005	GCF_040224435.1	NA	OK	PRJNA1122109	Europe	NA	NA	NA	NA	NA	NA	5143373	186879	11	69
g_425	NIVIP	P. aroidearum	K3550	NA	2004	Lactuca	NA	NA	GCF_040224275.1	SAMN41774370	104326-106-006	GCF_040224275.1	NA	renamed	PRJNA1122109	NA	NA	NA	NA	NA	NA	NA	4782514	251314	6	46
g_426	NIVIP	P. brasiliense	K3552	Netherlands	2004	Lycopersicon esculentum	NA	NA	GCF_040224195.1	SAMN41774371	104326-106-007	GCF_040224195.1	NA	OK	PRJNA1122109	Europe	NA	NA	NA	NA	NA	NA	4719841	383243	4	24
g_427	NIVIP	P. brasiliense	K3554	Netherlands	2004	Osteospermum	NA	NA	GCF_040225295.1	SAMN41774372	104326-106-008	GCF_040225295.1	NA	OK	PRJNA1122109	Europe	NA	NA	NA	NA	NA	NA	4704081	191818	9	74
g_428	NIVIP	P. punjabense	PD5156	Netherlands	2005	Anubias barteri	NA	NA	GCF_040224575.1	SAMN41774377	104326-106-023	GCF_040224575.1	NA	OK	PRJNA1122109	Europe	NA	NA	NA	NA	NA	NA	4678837	312974	5	40
g_429	NIVIP	P. brasiliense	PD5190	Netherlands	2005	Ornithogalum	NA	NA	GCF_040225375.1	SAMN41774378	104326-106-025	GCF_040225375.1	NA	OK	PRJNA1122109	Europe	NA	NA	NA	NA	NA	NA	4721394	532026	3	30
g_430	NIVIP	P. parmentieri	PD5801	Netherlands	2009	Solanum tuberosum	NA	NA	GCF_040224495.1	SAMN41774379	104326-106-028	GCF_040224495.1	NA	OK	PRJNA1122109	Europe	NA	NA	NA	NA	NA	NA	4815888	293605	5	36
g_431	NIVIP	P. aroidearum	PD6523	Guatemala	2013	Yucca gigantea	NA	NA	GCF_040224615.1	SAMN41774380	104326-106-043	GCF_040224615.1	NA	renamed	PRJNA1122109	North America	NA	NA	NA	NA	NA	NA	4861753	3217110	1	16
g_432	NIVIP	P. odoriferum	PD6860	Netherlands	2014	Daucus carota	NA	NA	GCF_040224555.1	SAMN41774381	104326-106-045	GCF_040224555.1	NA	OK	PRJNA1122109	Europe	NA	NA	NA	NA	NA	NA	5095266	196745	9	71
g_433	NIVIP	P. brasiliense	PD6952	Netherlands	2014	Cucumis sativus	NA	NA	GCF_040225255.1	SAMN41774382	104326-106-047	GCF_040225255.1	NA	OK	PRJNA1122109	Europe	NA	NA	NA	NA	NA	NA	4910919	153853	10	54
g_434	NIVIP	P. odoriferum	PD6958	Netherlands	2014	Hyacinthus	NA	NA	GCF_040225195.1	SAMN41774383	104326-106-048	GCF_040225195.1	NA	OK	PRJNA1122109	Europe	NA	NA	NA	NA	NA	NA	5176048	137516	11	76
g_435	NIVIP	P. aroidearum	PD6993	Suriname	2014	Solanum melongena	NA	NA	GCF_040285185.1	SAMN41774384	104326-106-049	GCF_040285185.1	NA	renamed	PRJNA1122109	South America	NA	NA	NA	NA	NA	NA	4910614	319703	4	29
g_436	NIVIP	P. versatile	PD6994	Netherlands	2014	Brassica oleracea	NA	NA	GCF_040225235.1	SAMN41774385	104326-106-050	GCF_040225235.1	NA	OK	PRJNA1122109	Europe	NA	NA	NA	NA	NA	NA	5002135	508232	4	36
g_437	NIVIP	P. aroidearum	PD6997	Netherlands	2014	Zantedeschia albomaculata	NA	NA	GCF_040225335.1	SAMN41774386	104326-106-051	GCF_040225335.1	NA	renamed	PRJNA1122109	Europe	NA	NA	NA	NA	NA	NA	4956425	298261	5	46
g_438	NIVIP	P. brasiliense	PD7079	South Africa	2014	Cucurbita pepo	NA	NA	GCF_040225265.1	SAMN41774387	104326-106-052	GCF_040225265.1	NA	renamed	PRJNA1122109	Africa	NA	NA	NA	NA	NA	NA	4704222	217367	8	38
g_439	NIVIP	P. brasiliense	PD7081	Netherlands	2015	Solanum torvum	NA	NA	GCF_040224535.1	SAMN41774388	104326-106-053	GCF_040224535.1	NA	OK	PRJNA1122109	Europe	NA	NA	NA	NA	NA	NA	4726525	253987	8	41
g_440	NIVIP	P. zantedeschiae	PD7096	Netherlands	2015	Zantedeschia	NA	NA	GCF_040224455.1	SAMN41774389	104326-106-054	GCF_040224455.1	NA	OK	PRJNA1122109	Europe	NA	NA	NA	NA	NA	NA	5248767	610321	2	17
g_441	NIVIP	P. aroidearum	PD7231	Netherlands	2016	Euphorbia neomontana	NA	NA	GCF_040225175.1	SAMN41774390	104326-106-055	GCF_040225175.1	NA	renamed	PRJNA1122109	Europe	NA	NA	NA	NA	NA	NA	4779464	1553721	2	18
g_442	NIVIP	P. aroidearum	PD7232	Netherlands	2015	Dracaena	NA	NA	GCF_040224595.1	SAMN41774391	104326-106-056	GCF_040224595.1	NA	renamed	PRJNA1122109	Europe	NA	NA	NA	NA	NA	NA	4823360	461590	2	19
g_443	NIVIP	P. polaris	PD7233	Netherlands	2015	Brassica oleracea	NA	NA	GCF_040225315.1	SAMN41774392	104326-106-057	GCF_040225315.1	NA	OK	PRJNA1122109	Europe	NA	NA	NA	NA	NA	NA	4908166	893947	2	16
g_444	NIVIP	P. aroidearum	PD7236	China	2016	Sansevieria trifasciata	NA	NA	GCF_040224475.1	SAMN41774393	104326-106-058	GCF_040224475.1	NA	renamed	PRJNA1122109	Asia	NA	NA	NA	NA	NA	NA	4869515	514000	2	30
g_445	NIVIP	P. aroidearum	PD7271	Netherlands	2016	Zantedeschia	NA	NA	GCF_040224515.1	SAMN41774394	104326-106-059	GCF_040224515.1	NA	renamed	PRJNA1122109	Europe	NA	NA	NA	NA	NA	NA	5020698	360145	4	23
g_446	NIVIP	P. polaris	PD7434	Netherlands	2018	Cucurbita pepo	NA	NA	GCF_040225075.1	SAMN41774395	104326-106-061	GCF_040225075.1	NA	OK	PRJNA1122109	Europe	NA	NA	NA	NA	NA	NA	5018856	241839	7	46
g_447	NIVIP	P. versatile	PD7537	Netherlands	2019	Hyacinthus	NA	NA	GCF_040225155.1	SAMN41774396	104326-106-064	GCF_040225155.1	NA	OK	PRJNA1122109	Europe	NA	NA	NA	NA	NA	NA	4933947	752639	3	25
g_448	NIVIP	P. versatile	PD7836	Netherlands	2020	Allium stipitatum	NA	NA	GCF_040225115.1	SAMN41774397	104326-106-069	GCF_040225115.1	NA	OK	PRJNA1122109	Europe	NA	NA	NA	NA	NA	NA	5203721	407488	3	39
g_449	NIVIP	P. actinidiae	PD7900	India	2020	Dolichos	NA	NA	GCF_040225205.1	SAMN41774398	104326-106-072	GCF_040225205.1	NA	OK	PRJNA1122109	Asia	NA	NA	NA	NA	NA	NA	4849133	364026	5	27
g_450	NIVIP	P. aroidearum	PD8061	NA	NA	NA	NA	NA	GCF_040224395.1	SAMN41774373	104326-106-073	GCF_040224395.1	NA	OK	PRJNA1122109	NA	NA	NA	NA	type strain	NA	NA	5227745	408293	4	37
g_451	NIVIP	P. cacticida	PD8066	NA	NA	NA	NA	NA	GCF_040224415.1	SAMN41774374	104326-106-074	GCF_040224415.1	NA	OK	PRJNA1122109	NA	NA	NA	NA	type strain	NA	NA	4045072	266195	5	46
g_452	NIVIP	P. parmentieri	PD8070	NA	NA	NA	NA	NA	GCF_040224375.1	SAMN41774375	104326-106-075	GCF_040224375.1	NA	OK	PRJNA1122109	NA	NA	NA	NA	type strain	NA	NA	4978612	435018	2	28
g_453	NIVIP	P. parvum	PD8074	NA	NA	NA	NA	NA	GCF_040224335.1	SAMN41774376	104326-106-076	GCF_040224335.1	NA	OK	PRJNA1122109	NA	NA	NA	NA	type strain	NA	NA	4653618	153431	9	61
g_454	NIVIP	P. polaris	PD8141	NA	NA	NA	NA	NA	GCF_040225135.1	SAMN41774364	104326-106-079	GCF_040225135.1	NA	OK	PRJNA1122109	NA	NA	NA	NA	type strain	NA	NA	4789820	2606974	1	18

## Sheet: Table_S2
## Table S2: Pangenome statistics: Homology group counts for the genus pangenome and individual species pangenome
SpeciesName	n_genomes	pangenome_class	subpan_class	HGs_per_class	HGs_pangenome	fraction
Pangenome	454	core	core	1949	30162	0.065
Pangenome	454	accessory	accessory	19642	30162	0.651
Pangenome	454	unique	unique	8571	30162	0.284
P. brasiliense	138	core	core	1949	14331	0.136
P. brasiliense	138	accessory	core	852	14331	0.059
P. brasiliense	138	accessory	accessory	7290	14331	0.509
P. brasiliense	138	accessory	unique	2194	14331	0.153
P. brasiliense	138	unique	unique	2046	14331	0.143
P. versatile	93	core	core	1949	12505	0.156
P. versatile	93	accessory	core	1030	12505	0.082
P. versatile	93	accessory	accessory	6384	12505	0.511
P. versatile	93	accessory	unique	1917	12505	0.153
P. versatile	93	unique	unique	1225	12505	0.098
P. parmentieri	37	core	core	1949	7577	0.257
P. parmentieri	37	accessory	core	1833	7577	0.242
P. parmentieri	37	accessory	accessory	2492	7577	0.329
P. parmentieri	37	accessory	unique	847	7577	0.112
P. parmentieri	37	unique	unique	456	7577	0.06
P. carotovorum	33	core	core	1949	9808	0.199
P. carotovorum	33	accessory	core	976	9808	0.1
P. carotovorum	33	accessory	accessory	3604	9808	0.367
P. carotovorum	33	accessory	unique	2344	9808	0.239
P. carotovorum	33	unique	unique	935	9808	0.095
P. aroidearum	33	core	core	1949	8898	0.219
P. aroidearum	33	accessory	core	1439	8898	0.162
P. aroidearum	33	accessory	accessory	3376	8898	0.379
P. aroidearum	33	accessory	unique	1485	8898	0.167
P. aroidearum	33	unique	unique	649	8898	0.073
P. polaris	25	core	core	1949	8744	0.223
P. polaris	25	accessory	core	1323	8744	0.151
P. polaris	25	accessory	accessory	3210	8744	0.367
P. polaris	25	accessory	unique	1600	8744	0.183
P. polaris	25	unique	unique	662	8744	0.076
P. odoriferum	21	core	core	1949	8038	0.242
P. odoriferum	21	accessory	core	1537	8038	0.191
P. odoriferum	21	accessory	accessory	2741	8038	0.341
P. odoriferum	21	accessory	unique	1369	8038	0.17
P. odoriferum	21	unique	unique	442	8038	0.055
P. atrosepticum	16	core	core	1949	5699	0.342
P. atrosepticum	16	accessory	core	1900	5699	0.333
P. atrosepticum	16	accessory	accessory	955	5699	0.168
P. atrosepticum	16	accessory	unique	429	5699	0.075
P. atrosepticum	16	unique	unique	466	5699	0.082
P. parvum	10	core	core	1949	5069	0.384
P. parvum	10	accessory	core	1770	5069	0.349
P. parvum	10	accessory	accessory	1162	5069	0.229
P. parvum	10	accessory	unique	159	5069	0.031
P. parvum	10	unique	unique	29	5069	0.006
P. punjabense	9	core	core	1949	5440	0.358
P. punjabense	9	accessory	core	1762	5440	0.324
P. punjabense	9	accessory	accessory	1099	5440	0.202
P. punjabense	9	accessory	unique	496	5440	0.091
P. punjabense	9	unique	unique	134	5440	0.025
P. quasiaquaticum	8	core	core	1949	4981	0.391
P. quasiaquaticum	8	accessory	core	1441	4981	0.289
P. quasiaquaticum	8	accessory	accessory	907	4981	0.182
P. quasiaquaticum	8	accessory	unique	609	4981	0.122
P. quasiaquaticum	8	unique	unique	75	4981	0.015
P. aquaticum	7	core	core	1949	5462	0.357
P. aquaticum	7	accessory	core	1290	5462	0.236
P. aquaticum	7	accessory	accessory	1066	5462	0.195
P. aquaticum	7	accessory	unique	994	5462	0.182
P. aquaticum	7	unique	unique	163	5462	0.03
P. actinidiae	5	core	core	1949	4821	0.404
P. actinidiae	5	accessory	core	1842	4821	0.382
P. actinidiae	5	accessory	accessory	498	4821	0.103
P. actinidiae	5	accessory	unique	425	4821	0.088
P. actinidiae	5	unique	unique	107	4821	0.022
P. peruviense	4	core	core	1949	4781	0.408
P. peruviense	4	accessory	core	1924	4781	0.402
P. peruviense	4	accessory	accessory	495	4781	0.104
P. peruviense	4	accessory	unique	364	4781	0.076
P. peruviense	4	unique	unique	49	4781	0.01
P. wasabiae	3	core	core	1949	4533	0.43
P. wasabiae	3	accessory	core	2548	4533	0.562
P. wasabiae	3	accessory	accessory	22	4533	0.005
P. wasabiae	3	accessory	unique	10	4533	0.002
P. wasabiae	3	unique	unique	4	4533	0.001
P. polonicum	3	core	core	1949	5191	0.375
P. polonicum	3	accessory	core	1881	5191	0.362
P. polonicum	3	accessory	accessory	354	5191	0.068
P. polonicum	3	accessory	unique	874	5191	0.168
P. polonicum	3	unique	unique	133	5191	0.026
P. zantedeschiae	3	core	core	1949	5136	0.379
P. zantedeschiae	3	accessory	core	2144	5136	0.417
P. zantedeschiae	3	accessory	accessory	347	5136	0.068
P. zantedeschiae	3	accessory	unique	592	5136	0.115
P. zantedeschiae	3	unique	unique	104	5136	0.02
P. betavasculorum	2	core	core	1949	4500	0.433
P. betavasculorum	2	accessory	core	1876	4500	0.417
P. betavasculorum	2	accessory	unique	561	4500	0.125
P. betavasculorum	2	unique	unique	114	4500	0.025
Pectobacterium sp. CFBP8739	1	core	core	1949	3831	0.509
Pectobacterium sp. CFBP8739	1	accessory	core	1813	3831	0.473
Pectobacterium sp. CFBP8739	1	unique	core	69	3831	0.018
P. colocasium	1	core	core	1949	4265	0.457
P. colocasium	1	accessory	core	2211	4265	0.518
P. colocasium	1	unique	core	105	4265	0.025
P. fontis	1	core	core	1949	3671	0.531
P. fontis	1	accessory	core	1564	3671	0.426
P. fontis	1	unique	core	158	3671	0.043
P. cacticida	1	core	core	1949	3612	0.54
P. cacticida	1	accessory	core	1217	3612	0.337
P. cacticida	1	unique	core	446	3612	0.123

## Sheet: Table_S3
## Table S3: GO enrichment for core, accessory and unique homology groups with respect to the pangenome background
class	GO.ID	Term	pvalue	Annotated	Observed	Expected	richness	log10_pval	geneIds	inputSize
accessory	GO:0015074	DNA integration	1.6e-27	364	311	218.33	0.854	26.796	hg_22425845;hg_22425846;hg_22425847;hg_22425848;hg_22425850;hg_22425851;hg_22425853;hg_22426223;hg_22426608;hg_22426609;hg_22426610;hg_22426611;hg_22426612;hg_22426613;hg_22426614;hg_22426615;hg_22426616;hg_22426618;hg_22426619;hg_22426620;hg_22426621;hg_22426622;hg_22426623;hg_22426625;hg_22426626;hg_22426628;hg_22426629;hg_22426630;hg_22426631;hg_22426632;hg_22426633;hg_22426634;hg_22426635;hg_…	19642
accessory	GO:0044419	biological process involved in interspecies interaction between organisms	4.8e-22	546	430	327.49	0.788	21.319	hg_22426115;hg_22426301;hg_22426302;hg_22426305;hg_22426307;hg_22426308;hg_22426309;hg_22426310;hg_22426312;hg_22426315;hg_22426317;hg_22426318;hg_22426319;hg_22426325;hg_22426326;hg_22426328;hg_22426330;hg_22426331;hg_22426337;hg_22426338;hg_22426339;hg_22426342;hg_22426344;hg_22426345;hg_22426346;hg_22426347;hg_22426349;hg_22426352;hg_22426353;hg_22426354;hg_22426355;hg_22426356;hg_22426361;hg_…	19642
accessory	GO:0006310	DNA recombination	5.8e-20	590	473	353.88	0.802	19.237	hg_22425641;hg_22425822;hg_22425823;hg_22425824;hg_22425825;hg_22425826;hg_22425827;hg_22425828;hg_22425829;hg_22425830;hg_22425831;hg_22425833;hg_22425834;hg_22425835;hg_22425836;hg_22425838;hg_22425839;hg_22425842;hg_22425844;hg_22426223;hg_22426608;hg_22426609;hg_22426610;hg_22426611;hg_22426612;hg_22426613;hg_22426614;hg_22426615;hg_22426616;hg_22426617;hg_22426618;hg_22426619;hg_22426620;hg_…	19642
accessory	GO:0097264	self proteolysis	1.1e-19	112	108	67.18	0.964	18.959	hg_22426301;hg_22426302;hg_22426305;hg_22426307;hg_22426308;hg_22426309;hg_22426310;hg_22426312;hg_22426315;hg_22426317;hg_22426318;hg_22426319;hg_22426325;hg_22426326;hg_22426328;hg_22426330;hg_22426331;hg_22426337;hg_22426338;hg_22426339;hg_22426342;hg_22426344;hg_22426345;hg_22426346;hg_22426347;hg_22426349;hg_22426352;hg_22426353;hg_22426354;hg_22426355;hg_22426356;hg_22426361;hg_22426362;hg_…	19642
accessory	GO:0090305	nucleic acid phosphodiester bond hydrolysis	1.4e-15	313	246	187.74	0.786	14.854	hg_22426086;hg_22426159;hg_22426160;hg_22426161;hg_22426162;hg_22426163;hg_22426164;hg_22426301;hg_22426302;hg_22426305;hg_22426307;hg_22426308;hg_22426309;hg_22426310;hg_22426312;hg_22426315;hg_22426316;hg_22426317;hg_22426318;hg_22426319;hg_22426325;hg_22426326;hg_22426328;hg_22426330;hg_22426331;hg_22426337;hg_22426338;hg_22426339;hg_22426342;hg_22426344;hg_22426345;hg_22426346;hg_22426347;hg_…	19642
accessory	GO:0006313	transposition, DNA-mediated	6.1e-14	197	166	118.16	0.843	13.215	hg_22425641;hg_22425822;hg_22425823;hg_22425824;hg_22425825;hg_22425826;hg_22425827;hg_22425828;hg_22425829;hg_22425830;hg_22425831;hg_22425833;hg_22425834;hg_22425835;hg_22425836;hg_22425838;hg_22425839;hg_22425842;hg_22425844;hg_22426612;hg_22426617;hg_22426644;hg_22426649;hg_22426650;hg_22426663;hg_22426667;hg_22426676;hg_22426677;hg_22426678;hg_22426682;hg_22426690;hg_22426691;hg_22426692;hg_…	19642
accessory	GO:0006355	regulation of DNA-templated transcription	4.2e-12	1049	702	629.19	0.669	11.377	hg_22425686;hg_22425687;hg_22425744;hg_22425745;hg_22425746;hg_22425784;hg_22425829;hg_22425861;hg_22425867;hg_22425870;hg_22425871;hg_22425874;hg_22425880;hg_22425889;hg_22425914;hg_22425954;hg_22426016;hg_22426085;hg_22426111;hg_22426114;hg_22426115;hg_22426118;hg_22426149;hg_22426150;hg_22426159;hg_22426160;hg_22426161;hg_22426162;hg_22426163;hg_22426164;hg_22426287;hg_22426484;hg_22426509;hg_…	19642
accessory	GO:0046718	viral entry into host cell	4.8e-08	68	61	40.79	0.897	7.319	hg_22426611;hg_22426613;hg_22426615;hg_22426630;hg_22426633;hg_22426637;hg_22426643;hg_22426651;hg_22426652;hg_22426656;hg_22426662;hg_22426673;hg_22426680;hg_22426681;hg_22426707;hg_22426708;hg_22426721;hg_22426723;hg_22426724;hg_22426726;hg_22426824;hg_22426830;hg_22426831;hg_22426833;hg_22426841;hg_22426842;hg_22426848;hg_22426849;hg_22426852;hg_22426855;hg_22426860;hg_22426861;hg_22426862;hg_…	19642
accessory	GO:0006259	DNA metabolic process	2.3e-07	1320	943	791.73	0.714	6.638	hg_22425641;hg_22425822;hg_22425823;hg_22425824;hg_22425825;hg_22425826;hg_22425827;hg_22425828;hg_22425829;hg_22425830;hg_22425831;hg_22425833;hg_22425834;hg_22425835;hg_22425836;hg_22425838;hg_22425839;hg_22425842;hg_22425844;hg_22425845;hg_22425846;hg_22425847;hg_22425848;hg_22425850;hg_22425851;hg_22425853;hg_22426223;hg_22426608;hg_22426609;hg_22426610;hg_22426611;hg_22426612;hg_22426613;hg_…	19642
accessory	GO:0044826	viral genome integration into host DNA	1.5e-05	37	34	22.19	0.919	4.824	hg_22426611;hg_22426613;hg_22426615;hg_22426630;hg_22426633;hg_22426637;hg_22426643;hg_22426651;hg_22426652;hg_22426656;hg_22426662;hg_22426673;hg_22426680;hg_22426681;hg_22426707;hg_22426708;hg_22426721;hg_22426723;hg_22426724;hg_22426726;hg_22429212;hg_22431229;hg_22431781;hg_22433412;hg_22433413;hg_22433414;hg_22436439;hg_22438724;hg_22439464;hg_22441072;hg_22442049;hg_22443628;hg_22449926;hg_…	19642
accessory	GO:0006935	chemotaxis	3.1e-05	78	64	46.78	0.821	4.509	hg_22425931;hg_22425933;hg_22426064;hg_22426065;hg_22426066;hg_22426067;hg_22426068;hg_22426227;hg_22426229;hg_22426232;hg_22426233;hg_22426234;hg_22426235;hg_22426236;hg_22426237;hg_22426238;hg_22426239;hg_22426240;hg_22426241;hg_22426244;hg_22426245;hg_22426246;hg_22426247;hg_22426248;hg_22427411;hg_22427672;hg_22427971;hg_22427972;hg_22428835;hg_22428862;hg_22428872;hg_22429042;hg_22429792;hg_…	19642
accessory	GO:0019069	viral capsid assembly	6.2e-05	39	35	23.39	0.897	4.208	hg_22431323;hg_22431325;hg_22431327;hg_22431328;hg_22431331;hg_22431332;hg_22431333;hg_22431901;hg_22431902;hg_22432005;hg_22432006;hg_22432008;hg_22432009;hg_22432010;hg_22432614;hg_22432615;hg_22432617;hg_22432618;hg_22433273;hg_22433278;hg_22433280;hg_22433281;hg_22434031;hg_22434032;hg_22434033;hg_22434036;hg_22434037;hg_22434038;hg_22434039;hg_22434086;hg_22435558;hg_22435560;hg_22435561;hg_…	19642
accessory	GO:0009401	phosphoenolpyruvate-dependent sugar phosphotransferase system	0.0011	100	75	59.98	0.75	2.959	hg_22425748;hg_22425911;hg_22426019;hg_22426510;hg_22426778;hg_22426779;hg_22427382;hg_22427390;hg_22427391;hg_22427561;hg_22428142;hg_22428891;hg_22428893;hg_22428894;hg_22428972;hg_22428973;hg_22429281;hg_22429504;hg_22430164;hg_22430182;hg_22430183;hg_22430185;hg_22430186;hg_22430403;hg_22430404;hg_22430405;hg_22430406;hg_22430448;hg_22430449;hg_22430653;hg_22431541;hg_22431543;hg_22432242;hg_…	19642
accessory	GO:0016070	RNA metabolic process	0.0018	1301	778	780.34	0.598	2.745	hg_22425686;hg_22425687;hg_22425744;hg_22425745;hg_22425746;hg_22425784;hg_22425829;hg_22425861;hg_22425867;hg_22425870;hg_22425871;hg_22425874;hg_22425880;hg_22425889;hg_22425914;hg_22425954;hg_22426016;hg_22426085;hg_22426086;hg_22426111;hg_22426114;hg_22426115;hg_22426118;hg_22426149;hg_22426150;hg_22426159;hg_22426160;hg_22426161;hg_22426162;hg_22426163;hg_22426164;hg_22426287;hg_22426316;hg_…	19642
accessory	GO:0019835	cytolysis	0.0028	39	32	23.39	0.821	2.553	hg_22426463;hg_22426464;hg_22426468;hg_22426471;hg_22429463;hg_22429464;hg_22429467;hg_22430702;hg_22430724;hg_22432013;hg_22432721;hg_22432722;hg_22432723;hg_22432724;hg_22432725;hg_22432848;hg_22433986;hg_22435390;hg_22435563;hg_22438153;hg_22438154;hg_22439290;hg_22440358;hg_22442035;hg_22445277;hg_22445872;hg_22448612;hg_22448689;hg_22448752;hg_22450281;hg_22452689;hg_22453232	19642
accessory	GO:0032196	transposition	0.0037	231	194	138.55	0.84	2.432	hg_22425641;hg_22425822;hg_22425823;hg_22425824;hg_22425825;hg_22425826;hg_22425827;hg_22425828;hg_22425829;hg_22425830;hg_22425831;hg_22425833;hg_22425834;hg_22425835;hg_22425836;hg_22425838;hg_22425839;hg_22425842;hg_22425844;hg_22426612;hg_22426617;hg_22426631;hg_22426644;hg_22426649;hg_22426650;hg_22426663;hg_22426667;hg_22426676;hg_22426677;hg_22426678;hg_22426682;hg_22426690;hg_22426691;hg_…	19642
accessory	GO:0019062	virion attachment to host cell	0.0051	23	20	13.8	0.87	2.292	hg_22426824;hg_22426830;hg_22426831;hg_22426833;hg_22426841;hg_22426842;hg_22426848;hg_22426849;hg_22426852;hg_22426855;hg_22426860;hg_22426861;hg_22426862;hg_22426863;hg_22426877;hg_22426887;hg_22426888;hg_22426889;hg_22426890;hg_22426894	19642
accessory	GO:0032775	DNA methylation on adenine	0.0052	47	37	28.19	0.787	2.284	hg_22431997;hg_22431998;hg_22431999;hg_22432000;hg_22432001;hg_22432610;hg_22432611;hg_22432728;hg_22432941;hg_22433803;hg_22433804;hg_22434047;hg_22434069;hg_22434219;hg_22435400;hg_22437574;hg_22437911;hg_22438163;hg_22438586;hg_22439842;hg_22441100;hg_22442070;hg_22442230;hg_22443202;hg_22444297;hg_22444451;hg_22444498;hg_22444577;hg_22445750;hg_22446059;hg_22446600;hg_22449036;hg_22449184;hg_…	19642
accessory	GO:0009243	O antigen biosynthetic process	0.0065	26	22	15.59	0.846	2.187	hg_22431596;hg_22432497;hg_22433186;hg_22434271;hg_22434273;hg_22436437;hg_22438485;hg_22438494;hg_22438501;hg_22439155;hg_22440217;hg_22440220;hg_22442000;hg_22442485;hg_22443539;hg_22444050;hg_22444051;hg_22444052;hg_22445187;hg_22446611;hg_22448660;hg_22452065	19642
accessory	GO:0008643	carbohydrate transport	0.0101	180	135	107.96	0.75	1.996	hg_22425748;hg_22425789;hg_22425790;hg_22425791;hg_22425911;hg_22426019;hg_22426119;hg_22426120;hg_22426122;hg_22426510;hg_22426778;hg_22426779;hg_22426905;hg_22427382;hg_22427383;hg_22427384;hg_22427390;hg_22427391;hg_22427561;hg_22428022;hg_22428023;hg_22428142;hg_22428154;hg_22428800;hg_22428891;hg_22428893;hg_22428894;hg_22428951;hg_22428972;hg_22428973;hg_22428996;hg_22429281;hg_22429290;hg_…	19642
accessory	GO:0030254	protein secretion by the type III secretion system	0.0125	13	12	7.8	0.923	1.903	hg_22430817;hg_22430852;hg_22430854;hg_22430857;hg_22430864;hg_22430867;hg_22430870;hg_22431233;hg_22436562;hg_22436565;hg_22436568;hg_22453646	19642
accessory	GO:0009103	lipopolysaccharide biosynthetic process	0.0129	134	97	80.37	0.724	1.889	hg_22425752;hg_22425753;hg_22425754;hg_22425755;hg_22425756;hg_22425757;hg_22425758;hg_22425759;hg_22425760;hg_22426040;hg_22426041;hg_22426042;hg_22426043;hg_22428201;hg_22428208;hg_22428209;hg_22428210;hg_22429379;hg_22429380;hg_22429381;hg_22429382;hg_22429383;hg_22429859;hg_22429962;hg_22429963;hg_22430621;hg_22430622;hg_22431596;hg_22431600;hg_22431601;hg_22431680;hg_22431681;hg_22431682;hg_…	19642
accessory	GO:0032359	provirus excision	0.0158	20	17	12	0.85	1.801	hg_22426615;hg_22426630;hg_22426637;hg_22426652;hg_22426662;hg_22426680;hg_22426681;hg_22426707;hg_22426708;hg_22426721;hg_22426723;hg_22426724;hg_22426726;hg_22434542;hg_22441072;hg_22443628;hg_22452437	19642
accessory	GO:0006814	sodium ion transport	0.0167	18	14	10.8	0.778	1.777	hg_22428996;hg_22429347;hg_22429370;hg_22429514;hg_22429646;hg_22430442;hg_22431037;hg_22431445;hg_22431719;hg_22442399;hg_22442589;hg_22453648;hg_22453749;hg_22453750	19642
accessory	GO:0016998	cell wall macromolecule catabolic process	0.0169	30	24	17.99	0.8	1.772	hg_22429463;hg_22429464;hg_22429467;hg_22431336;hg_22432013;hg_22432723;hg_22432724;hg_22432725;hg_22432797;hg_22432848;hg_22433986;hg_22435241;hg_22435242;hg_22435563;hg_22438155;hg_22439290;hg_22440358;hg_22445277;hg_22445422;hg_22445872;hg_22448689;hg_22448752;hg_22452689;hg_22453232	19642
accessory	GO:0007165	signal transduction	0.0172	295	181	176.94	0.614	1.764	hg_22425931;hg_22425933;hg_22426064;hg_22426065;hg_22426066;hg_22426067;hg_22426068;hg_22426227;hg_22426229;hg_22426232;hg_22426233;hg_22426234;hg_22426235;hg_22426236;hg_22426237;hg_22426238;hg_22426239;hg_22426240;hg_22426241;hg_22426243;hg_22426244;hg_22426245;hg_22426246;hg_22426247;hg_22426248;hg_22426925;hg_22426927;hg_22426934;hg_22426935;hg_22426936;hg_22426961;hg_22427354;hg_22427411;hg_…	19642
accessory	GO:0051674	localization of cell	0.0211	45	34	26.99	0.756	1.676	hg_22426229;hg_22427410;hg_22431226;hg_22431227;hg_22431228;hg_22431229;hg_22431230;hg_22431231;hg_22431232;hg_22431233;hg_22431234;hg_22431240;hg_22431241;hg_22431244;hg_22431246;hg_22431247;hg_22431251;hg_22431254;hg_22431255;hg_22431256;hg_22431257;hg_22431258;hg_22431259;hg_22431260;hg_22431261;hg_22431262;hg_22431263;hg_22431265;hg_22431270;hg_22431271;hg_22431277;hg_22431278;hg_22438301;hg_…	19642
accessory	GO:0009307	DNA restriction-modification system	0.0259	122	84	73.18	0.689	1.587	hg_22431289;hg_22432280;hg_22432285;hg_22432367;hg_22432401;hg_22432728;hg_22433076;hg_22433674;hg_22434069;hg_22434070;hg_22434180;hg_22434948;hg_22435995;hg_22436276;hg_22436821;hg_22436824;hg_22436825;hg_22436826;hg_22437337;hg_22437493;hg_22437494;hg_22437496;hg_22437707;hg_22437857;hg_22437911;hg_22437915;hg_22438069;hg_22438076;hg_22438585;hg_22438586;hg_22438587;hg_22438666;hg_22438668;hg_…	19642
accessory	GO:0019700	organic phosphonate catabolic process	0.0269	15	13	9	0.867	1.57	hg_22427194;hg_22427195;hg_22427196;hg_22427197;hg_22427198;hg_22427201;hg_22428676;hg_22428677;hg_22428678;hg_22428679;hg_22428680;hg_22428681;hg_22432947	19642
accessory	GO:0015716	organic phosphonate transport	0.0279	7	7	4.2	1	1.554	hg_22428657;hg_22428658;hg_22428673;hg_22428674;hg_22428680;hg_22428683;hg_22432939	19642
accessory	GO:0035429	gluconate transmembrane transport	0.0279	7	7	4.2	1	1.554	hg_22429719;hg_22429756;hg_22430063;hg_22434603;hg_22438289;hg_22439966;hg_22450586	19642
accessory	GO:0009297	pilus assembly	0.029	25	20	14.99	0.8	1.538	hg_22425677;hg_22427232;hg_22427524;hg_22428744;hg_22430197;hg_22430323;hg_22431754;hg_22432563;hg_22435851;hg_22436030;hg_22439222;hg_22439788;hg_22439813;hg_22439823;hg_22440126;hg_22444203;hg_22446357;hg_22449779;hg_22453789;hg_22453855	19642
accessory	GO:0071978	bacterial-type flagellum-dependent swarming motility	0.03	11	10	6.6	0.909	1.523	hg_22427410;hg_22431258;hg_22431259;hg_22431260;hg_22431261;hg_22431262;hg_22431263;hg_22431278;hg_22438301;hg_22444641	19642
accessory	GO:0006352	DNA-templated transcription initiation	0.0331	41	22	24.59	0.537	1.48	hg_22427079;hg_22427976;hg_22428356;hg_22429082;hg_22429341;hg_22429435;hg_22429945;hg_22430863;hg_22430930;hg_22430931;hg_22432930;hg_22432953;hg_22433242;hg_22433319;hg_22433388;hg_22434508;hg_22434824;hg_22437423;hg_22442217;hg_22443650;hg_22447103;hg_22452547	19642
accessory	GO:0051259	protein complex oligomerization	0.034	82	37	49.18	0.451	1.469	hg_22425684;hg_22425685;hg_22425756;hg_22425920;hg_22426229;hg_22427423;hg_22427424;hg_22428382;hg_22430155;hg_22430258;hg_22431166;hg_22431208;hg_22431302;hg_22431683;hg_22432177;hg_22433262;hg_22433263;hg_22434044;hg_22435550;hg_22435551;hg_22435552;hg_22436621;hg_22438212;hg_22438541;hg_22438600;hg_22438819;hg_22439715;hg_22440461;hg_22441400;hg_22441401;hg_22442438;hg_22443532;hg_22444773;hg_…	19642
accessory	GO:0040011	locomotion	0.0416	126	98	75.57	0.778	1.381	hg_22425931;hg_22425933;hg_22426064;hg_22426065;hg_22426066;hg_22426067;hg_22426068;hg_22426227;hg_22426229;hg_22426232;hg_22426233;hg_22426234;hg_22426235;hg_22426236;hg_22426237;hg_22426238;hg_22426239;hg_22426240;hg_22426241;hg_22426244;hg_22426245;hg_22426246;hg_22426247;hg_22426248;hg_22427410;hg_22427411;hg_22427524;hg_22427672;hg_22427971;hg_22427972;hg_22428467;hg_22428835;hg_22428862;hg_…	19642
accessory	GO:0071973	bacterial-type flagellum-dependent cell motility	0.0426	50	38	29.99	0.76	1.371	hg_22426229;hg_22427410;hg_22427524;hg_22431117;hg_22431226;hg_22431227;hg_22431228;hg_22431229;hg_22431230;hg_22431231;hg_22431232;hg_22431233;hg_22431234;hg_22431240;hg_22431241;hg_22431244;hg_22431245;hg_22431246;hg_22431247;hg_22431251;hg_22431253;hg_22431254;hg_22431255;hg_22431256;hg_22431257;hg_22431258;hg_22431259;hg_22431260;hg_22431261;hg_22431262;hg_22431263;hg_22431265;hg_22431270;hg_…	19642
accessory	GO:0044781	bacterial-type flagellum organization	0.0459	31	24	18.59	0.774	1.338	hg_22427524;hg_22431226;hg_22431227;hg_22431228;hg_22431231;hg_22431232;hg_22431233;hg_22431234;hg_22431246;hg_22431248;hg_22431249;hg_22431250;hg_22431252;hg_22431254;hg_22431255;hg_22431260;hg_22431264;hg_22431265;hg_22431266;hg_22431267;hg_22431268;hg_22431269;hg_22431279;hg_22431281	19642
accessory	GO:1903711	spermidine transmembrane transport	0.0465	6	6	3.6	1	1.333	hg_22427345;hg_22427346;hg_22427347;hg_22427522;hg_22430897;hg_22439058	19642
accessory	GO:0030308	negative regulation of cell growth	0.0465	6	6	3.6	1	1.333	hg_22427524;hg_22431934;hg_22431938;hg_22436882;hg_22439189;hg_22441401	19642
accessory	GO:0042742	defense response to bacterium	0.0464	10	10	6	1	1.333	hg_22430702;hg_22430724;hg_22431759;hg_22431762;hg_22432013;hg_22432723;hg_22432724;hg_22442035;hg_22448612;hg_22448752	19642
accessory	GO:0044659	viral release from host cell by cytolysis	0.0464	9	9	5.4	1	1.333	hg_22431334;hg_22431336;hg_22432013;hg_22432723;hg_22432724;hg_22433286;hg_22434027;hg_22438155;hg_22448752	19642
accessory	GO:1901657	glycosyl compound metabolic process	0.0479	83	31	49.78	0.373	1.32	hg_22426062;hg_22426587;hg_22426903;hg_22427138;hg_22427664;hg_22427699;hg_22428170;hg_22428177;hg_22428179;hg_22428180;hg_22429073;hg_22429118;hg_22429120;hg_22429442;hg_22430180;hg_22430181;hg_22430529;hg_22430552;hg_22432177;hg_22435819;hg_22435820;hg_22436282;hg_22441032;hg_22441985;hg_22444411;hg_22444750;hg_22445039;hg_22448513;hg_22449340;hg_22453688;hg_22453707	19642
core	GO:0044260	cellular macromolecule metabolic process	1.1e-20	2231	570	526.67	0.255	19.959	hg_22425643;hg_22425656;hg_22425664;hg_22425666;hg_22425668;hg_22425670;hg_22425672;hg_22425765;hg_22425766;hg_22425768;hg_22425779;hg_22425788;hg_22425804;hg_22425805;hg_22425896;hg_22425905;hg_22425909;hg_22425913;hg_22425924;hg_22425925;hg_22425946;hg_22425948;hg_22425953;hg_22425975;hg_22425978;hg_22425979;hg_22425980;hg_22425981;hg_22425982;hg_22425984;hg_22425985;hg_22425986;hg_22425988;hg_…	1949
core	GO:0006412	translation	4.4e-18	163	116	38.48	0.712	17.357	hg_22425656;hg_22425765;hg_22425766;hg_22425905;hg_22425982;hg_22425993;hg_22426056;hg_22426057;hg_22426136;hg_22426137;hg_22426253;hg_22426261;hg_22426264;hg_22426271;hg_22426272;hg_22426576;hg_22427021;hg_22427022;hg_22427023;hg_22427024;hg_22427025;hg_22427026;hg_22427027;hg_22427153;hg_22427272;hg_22427307;hg_22427309;hg_22427310;hg_22427312;hg_22427393;hg_22427401;hg_22427414;hg_22427473;hg_…	1949
core	GO:0007049	cell cycle	9.9e-17	83	68	19.59	0.819	16.004	hg_22425654;hg_22426032;hg_22426061;hg_22427119;hg_22427262;hg_22427269;hg_22427418;hg_22427431;hg_22427432;hg_22427433;hg_22427490;hg_22427656;hg_22428252;hg_22428253;hg_22428254;hg_22428255;hg_22428256;hg_22428257;hg_22428296;hg_22428337;hg_22428490;hg_22428596;hg_22428631;hg_22428765;hg_22428770;hg_22429007;hg_22429014;hg_22429016;hg_22429018;hg_22429019;hg_22429020;hg_22429021;hg_22429022;hg_…	1949
core	GO:0009314	response to radiation	1.5e-16	95	65	22.43	0.684	15.824	hg_22425895;hg_22425978;hg_22426005;hg_22426028;hg_22426032;hg_22426274;hg_22426962;hg_22427105;hg_22427112;hg_22427146;hg_22427158;hg_22427271;hg_22427385;hg_22427386;hg_22427387;hg_22427388;hg_22427414;hg_22427475;hg_22427582;hg_22427583;hg_22427690;hg_22428213;hg_22428283;hg_22428296;hg_22428415;hg_22428452;hg_22428455;hg_22428487;hg_22428489;hg_22428518;hg_22428615;hg_22428636;hg_22428639;hg_…	1949
core	GO:0051128	regulation of cellular component organization	3.4e-16	124	74	29.27	0.597	15.469	hg_22425643;hg_22425805;hg_22425907;hg_22425986;hg_22426061;hg_22426580;hg_22426741;hg_22426752;hg_22426811;hg_22427022;hg_22427089;hg_22427091;hg_22427158;hg_22427286;hg_22427311;hg_22427403;hg_22427429;hg_22427530;hg_22427532;hg_22427533;hg_22427656;hg_22428314;hg_22428335;hg_22428337;hg_22428400;hg_22428491;hg_22428509;hg_22428527;hg_22428582;hg_22428596;hg_22428609;hg_22428764;hg_22428834;hg_…	1949
core	GO:0008360	regulation of cell shape	1.7e-15	46	37	10.86	0.804	14.77	hg_22425643;hg_22425907;hg_22426580;hg_22427158;hg_22427403;hg_22427429;hg_22427532;hg_22427533;hg_22427656;hg_22428335;hg_22428337;hg_22428491;hg_22428596;hg_22428834;hg_22428911;hg_22429017;hg_22429018;hg_22429019;hg_22429020;hg_22429021;hg_22429022;hg_22429023;hg_22429024;hg_22429131;hg_22429404;hg_22429484;hg_22429786;hg_22429937;hg_22429938;hg_22429939;hg_22429971;hg_22429991;hg_22429998;hg_…	1949
core	GO:0034645	cellular macromolecule biosynthetic process	7.6e-15	802	375	189.33	0.468	14.119	hg_22425643;hg_22425656;hg_22425668;hg_22425765;hg_22425766;hg_22425788;hg_22425805;hg_22425905;hg_22425924;hg_22425946;hg_22425953;hg_22425982;hg_22425984;hg_22425985;hg_22425986;hg_22425993;hg_22426025;hg_22426036;hg_22426037;hg_22426038;hg_22426051;hg_22426056;hg_22426057;hg_22426061;hg_22426113;hg_22426124;hg_22426129;hg_22426136;hg_22426137;hg_22426226;hg_22426253;hg_22426257;hg_22426261;hg_…	1949
core	GO:0009408	response to heat	2e-14	54	41	12.75	0.759	13.699	hg_22425667;hg_22426127;hg_22426226;hg_22426741;hg_22426990;hg_22427015;hg_22427109;hg_22427111;hg_22427171;hg_22427267;hg_22427268;hg_22427422;hg_22428314;hg_22428454;hg_22428487;hg_22428489;hg_22428490;hg_22429084;hg_22429085;hg_22429109;hg_22429115;hg_22429133;hg_22429134;hg_22429136;hg_22429138;hg_22429297;hg_22429452;hg_22429497;hg_22429540;hg_22429541;hg_22429779;hg_22429780;hg_22429851;hg_…	1949
core	GO:0051301	cell division	3.8e-14	83	66	19.59	0.795	13.42	hg_22425654;hg_22426032;hg_22426061;hg_22427119;hg_22427262;hg_22427269;hg_22427377;hg_22427418;hg_22427431;hg_22427432;hg_22427433;hg_22427490;hg_22427582;hg_22427656;hg_22428252;hg_22428253;hg_22428254;hg_22428255;hg_22428256;hg_22428257;hg_22428337;hg_22428488;hg_22428490;hg_22428596;hg_22428631;hg_22428765;hg_22428770;hg_22429007;hg_22429014;hg_22429016;hg_22429018;hg_22429019;hg_22429020;hg_…	1949
core	GO:0000027	ribosomal large subunit assembly	3.9e-14	27	25	6.37	0.926	13.409	hg_22425707;hg_22425902;hg_22425989;hg_22426056;hg_22426057;hg_22426251;hg_22426261;hg_22427024;hg_22427111;hg_22427309;hg_22427312;hg_22427583;hg_22429481;hg_22429482;hg_22429487;hg_22429873;hg_22429875;hg_22429876;hg_22429880;hg_22429881;hg_22429884;hg_22429885;hg_22429888;hg_22429898;hg_22431161	1949
core	GO:0042221	response to chemical	6.9e-14	450	191	106.23	0.424	13.161	hg_22425650;hg_22425668;hg_22425802;hg_22425805;hg_22425909;hg_22425913;hg_22425943;hg_22425997;hg_22426004;hg_22426032;hg_22426056;hg_22426127;hg_22426165;hg_22426226;hg_22426228;hg_22426230;hg_22426231;hg_22426268;hg_22426731;hg_22426732;hg_22426733;hg_22426734;hg_22426735;hg_22426738;hg_22426761;hg_22427011;hg_22427021;hg_22427032;hg_22427057;hg_22427058;hg_22427059;hg_22427060;hg_22427087;hg_…	1949
core	GO:0009252	peptidoglycan biosynthetic process	2.3e-13	45	34	10.62	0.756	12.638	hg_22425643;hg_22425668;hg_22426580;hg_22427158;hg_22427403;hg_22427429;hg_22427532;hg_22427533;hg_22427656;hg_22428335;hg_22428337;hg_22428596;hg_22428834;hg_22428911;hg_22429017;hg_22429018;hg_22429019;hg_22429020;hg_22429021;hg_22429022;hg_22429023;hg_22429024;hg_22429131;hg_22429484;hg_22429786;hg_22429971;hg_22429991;hg_22429998;hg_22430223;hg_22430456;hg_22431011;hg_22431095;hg_22431142;hg_…	1949
core	GO:0065008	regulation of biological quality	2.5e-13	193	106	45.56	0.549	12.602	hg_22425643;hg_22425907;hg_22425941;hg_22425943;hg_22426000;hg_22426097;hg_22426165;hg_22426272;hg_22426580;hg_22426738;hg_22427021;hg_22427057;hg_22427058;hg_22427059;hg_22427060;hg_22427109;hg_22427121;hg_22427137;hg_22427158;hg_22427287;hg_22427366;hg_22427400;hg_22427403;hg_22427429;hg_22427441;hg_22427493;hg_22427494;hg_22427532;hg_22427533;hg_22427598;hg_22427656;hg_22427940;hg_22428321;hg_…	1949
core	GO:0000028	ribosomal small subunit assembly	1.1e-12	19	19	4.49	1	11.959	hg_22426263;hg_22426264;hg_22427474;hg_22428601;hg_22429061;hg_22429081;hg_22429453;hg_22429457;hg_22429482;hg_22429495;hg_22429865;hg_22429877;hg_22429879;hg_22429882;hg_22429886;hg_22429887;hg_22429890;hg_22429896;hg_22429897	1949
core	GO:0071555	cell wall organization	2e-12	80	48	18.89	0.6	11.699	hg_22425643;hg_22425732;hg_22425950;hg_22426580;hg_22427011;hg_22427129;hg_22427158;hg_22427377;hg_22427403;hg_22427429;hg_22427435;hg_22427532;hg_22427533;hg_22427573;hg_22427656;hg_22428335;hg_22428337;hg_22428571;hg_22428596;hg_22428630;hg_22428631;hg_22428692;hg_22428834;hg_22428911;hg_22428998;hg_22429017;hg_22429018;hg_22429019;hg_22429020;hg_22429021;hg_22429022;hg_22429023;hg_22429024;hg_…	1949
core	GO:0006744	ubiquinone biosynthetic process	2e-11	19	19	4.49	1	10.699	hg_22425651;hg_22426001;hg_22426008;hg_22426009;hg_22426011;hg_22427266;hg_22428310;hg_22428403;hg_22428506;hg_22428768;hg_22429306;hg_22429446;hg_22429447;hg_22429448;hg_22429489;hg_22429537;hg_22429539;hg_22430282;hg_22430283	1949
core	GO:0010628	positive regulation of gene expression	2.8e-10	68	43	16.05	0.632	9.553	hg_22425805;hg_22425946;hg_22426572;hg_22426762;hg_22426986;hg_22427022;hg_22427027;hg_22427155;hg_22427172;hg_22427490;hg_22427491;hg_22428400;hg_22428409;hg_22428594;hg_22428899;hg_22428994;hg_22429044;hg_22429055;hg_22429096;hg_22429108;hg_22429137;hg_22429231;hg_22429494;hg_22429529;hg_22429622;hg_22429715;hg_22429776;hg_22429840;hg_22429864;hg_22429897;hg_22429924;hg_22429956;hg_22429983;hg_…	1949
core	GO:0006974	cellular response to DNA damage stimulus	2.2e-09	228	111	53.82	0.487	8.658	hg_22425645;hg_22425978;hg_22425991;hg_22426014;hg_22426022;hg_22426055;hg_22426058;hg_22426139;hg_22426273;hg_22426274;hg_22426577;hg_22426753;hg_22426761;hg_22426776;hg_22426962;hg_22426989;hg_22427031;hg_22427037;hg_22427100;hg_22427105;hg_22427120;hg_22427133;hg_22427246;hg_22427259;hg_22427271;hg_22427286;hg_22427291;hg_22427295;hg_22427302;hg_22427366;hg_22427373;hg_22427385;hg_22427386;hg_…	1949
core	GO:0009168	purine ribonucleoside monophosphate biosynthetic process	4.6e-09	66	46	15.58	0.697	8.337	hg_22425644;hg_22425645;hg_22425652;hg_22425771;hg_22425894;hg_22425895;hg_22425949;hg_22426098;hg_22426575;hg_22426989;hg_22427143;hg_22427254;hg_22427370;hg_22427374;hg_22427964;hg_22428244;hg_22428266;hg_22428364;hg_22428376;hg_22428377;hg_22428453;hg_22428458;hg_22428808;hg_22428989;hg_22428993;hg_22428995;hg_22429030;hg_22429098;hg_22429112;hg_22429113;hg_22429132;hg_22429189;hg_22429490;hg_…	1949
core	GO:0043093	FtsZ-dependent cytokinesis	4.7e-09	17	16	4.01	0.941	8.328	hg_22427262;hg_22427656;hg_22428631;hg_22428770;hg_22429007;hg_22429016;hg_22429026;hg_22429051;hg_22429140;hg_22429484;hg_22429527;hg_22429528;hg_22429937;hg_22430279;hg_22430398;hg_22431200	1949
core	GO:0051289	protein homotetramerization	9.7e-09	32	23	7.55	0.719	8.013	hg_22426097;hg_22426741;hg_22426746;hg_22427285;hg_22427374;hg_22427386;hg_22427398;hg_22427548;hg_22428296;hg_22428306;hg_22428393;hg_22429130;hg_22429232;hg_22429643;hg_22429725;hg_22429936;hg_22430010;hg_22430277;hg_22430315;hg_22430477;hg_22430620;hg_22430981;hg_22431093	1949
core	GO:0015949	nucleobase-containing small molecule interconversion	1.3e-08	26	20	6.14	0.769	7.886	hg_22425910;hg_22427101;hg_22427103;hg_22427135;hg_22427475;hg_22428213;hg_22428214;hg_22428404;hg_22428405;hg_22428453;hg_22428813;hg_22429063;hg_22429132;hg_22429439;hg_22429651;hg_22430370;hg_22430371;hg_22430479;hg_22430998;hg_22431152	1949
core	GO:0002790	peptide secretion	2.5e-08	33	23	7.79	0.697	7.602	hg_22425716;hg_22425718;hg_22425719;hg_22425720;hg_22425722;hg_22425723;hg_22425724;hg_22425725;hg_22425726;hg_22426006;hg_22426030;hg_22426577;hg_22427313;hg_22427489;hg_22428342;hg_22428839;hg_22428840;hg_22429004;hg_22429010;hg_22429479;hg_22429791;hg_22429893;hg_22430417	1949
core	GO:0070475	rRNA base methylation	3.1e-08	19	17	4.49	0.895	7.509	hg_22425909;hg_22426166;hg_22427062;hg_22427082;hg_22427358;hg_22427416;hg_22428336;hg_22428814;hg_22429027;hg_22429061;hg_22429126;hg_22429403;hg_22429431;hg_22429509;hg_22429903;hg_22430075;hg_22430234	1949
core	GO:0046777	protein autophosphorylation	4e-08	24	17	5.67	0.708	7.398	hg_22425779;hg_22425804;hg_22425948;hg_22425979;hg_22426985;hg_22427113;hg_22428261;hg_22428402;hg_22428526;hg_22428816;hg_22429136;hg_22429477;hg_22429777;hg_22429989;hg_22430029;hg_22430921;hg_22430934	1949
core	GO:0009166	nucleotide catabolic process	4e-08	51	26	12.04	0.51	7.398	hg_22425780;hg_22426022;hg_22426060;hg_22426098;hg_22427254;hg_22427374;hg_22428213;hg_22428244;hg_22428266;hg_22428420;hg_22428808;hg_22428812;hg_22428989;hg_22428993;hg_22428995;hg_22429030;hg_22429098;hg_22429112;hg_22429113;hg_22429189;hg_22429440;hg_22429490;hg_22429651;hg_22430010;hg_22430460;hg_22431093	1949
core	GO:0010629	negative regulation of gene expression	4.3e-08	133	68	31.4	0.511	7.367	hg_22425656;hg_22426129;hg_22426253;hg_22426271;hg_22426272;hg_22426733;hg_22426762;hg_22427019;hg_22427021;hg_22427024;hg_22427027;hg_22427089;hg_22427091;hg_22427270;hg_22427288;hg_22427309;hg_22427310;hg_22427373;hg_22427474;hg_22427491;hg_22427530;hg_22427583;hg_22428334;hg_22428340;hg_22428400;hg_22428462;hg_22428512;hg_22428651;hg_22428870;hg_22428871;hg_22428994;hg_22429028;hg_22429044;hg_…	1949
core	GO:0042866	pyruvate biosynthetic process	4.6e-08	23	18	5.43	0.783	7.337	hg_22426098;hg_22427254;hg_22427374;hg_22428244;hg_22428266;hg_22428808;hg_22428989;hg_22428993;hg_22428995;hg_22429030;hg_22429098;hg_22429112;hg_22429113;hg_22429189;hg_22429490;hg_22430010;hg_22430460;hg_22431093	1949
core	GO:0009061	anaerobic respiration	4.6e-08	27	19	6.37	0.704	7.337	hg_22426791;hg_22426900;hg_22427166;hg_22428219;hg_22428268;hg_22429180;hg_22429181;hg_22429182;hg_22429183;hg_22429490;hg_22429708;hg_22429709;hg_22429711;hg_22429813;hg_22430615;hg_22430913;hg_22430915;hg_22431016;hg_22431140	1949
core	GO:0016310	phosphorylation	6.6e-08	271	116	63.98	0.428	7.18	hg_22425779;hg_22425786;hg_22425787;hg_22425804;hg_22425812;hg_22425814;hg_22425910;hg_22425926;hg_22425948;hg_22425979;hg_22426008;hg_22426014;hg_22426098;hg_22426131;hg_22426571;hg_22426751;hg_22426765;hg_22426768;hg_22426772;hg_22426773;hg_22426774;hg_22426775;hg_22426794;hg_22426796;hg_22426809;hg_22426985;hg_22427011;hg_22427056;hg_22427067;hg_22427101;hg_22427103;hg_22427113;hg_22427122;hg_…	1949
core	GO:2000113	negative regulation of cellular macromolecule biosynthetic process	1.1e-07	123	64	29.04	0.52	6.959	hg_22425656;hg_22426129;hg_22426253;hg_22426271;hg_22426272;hg_22426733;hg_22426762;hg_22427019;hg_22427021;hg_22427024;hg_22427027;hg_22427089;hg_22427091;hg_22427270;hg_22427288;hg_22427309;hg_22427310;hg_22427373;hg_22427474;hg_22427491;hg_22427530;hg_22427583;hg_22428296;hg_22428334;hg_22428373;hg_22428400;hg_22428462;hg_22428512;hg_22428871;hg_22428994;hg_22429028;hg_22429044;hg_22429096;hg_…	1949
core	GO:0046654	tetrahydrofolate biosynthetic process	1.2e-07	12	12	2.83	1	6.921	hg_22425655;hg_22427152;hg_22427285;hg_22427389;hg_22427545;hg_22428833;hg_22429067;hg_22429478;hg_22429838;hg_22430422;hg_22430472;hg_22431154	1949
core	GO:0009097	isoleucine biosynthetic process	1.2e-07	11	11	2.6	1	6.921	hg_22429031;hg_22429032;hg_22429049;hg_22429053;hg_22429631;hg_22429632;hg_22429633;hg_22429635;hg_22429643;hg_22429721;hg_22430369	1949
core	GO:0019359	nicotinamide nucleotide biosynthetic process	1.5e-07	35	26	8.26	0.743	6.824	hg_22425987;hg_22426098;hg_22427031;hg_22427254;hg_22427374;hg_22427422;hg_22428244;hg_22428248;hg_22428266;hg_22428333;hg_22428808;hg_22428989;hg_22428993;hg_22428995;hg_22429000;hg_22429030;hg_22429098;hg_22429112;hg_22429113;hg_22429189;hg_22429303;hg_22429490;hg_22430010;hg_22430277;hg_22430460;hg_22431093	1949
core	GO:0006541	glutamine metabolic process	2.9e-07	17	16	4.01	0.941	6.538	hg_22425652;hg_22425894;hg_22425949;hg_22426581;hg_22427112;hg_22427468;hg_22428309;hg_22428603;hg_22428811;hg_22428829;hg_22429074;hg_22429838;hg_22429987;hg_22430222;hg_22430499;hg_22430500	1949
core	GO:0034404	nucleobase-containing small molecule biosynthetic process	3.4e-07	84	56	19.83	0.667	6.469	hg_22425780;hg_22425894;hg_22425895;hg_22425910;hg_22426022;hg_22426060;hg_22426098;hg_22426575;hg_22427103;hg_22427143;hg_22427254;hg_22427374;hg_22427419;hg_22427545;hg_22428213;hg_22428214;hg_22428244;hg_22428266;hg_22428375;hg_22428420;hg_22428458;hg_22428482;hg_22428517;hg_22428518;hg_22428599;hg_22428610;hg_22428793;hg_22428794;hg_22428808;hg_22428811;hg_22428812;hg_22428813;hg_22428879;hg_…	1949
core	GO:0006754	ATP biosynthetic process	3.8e-07	37	26	8.73	0.703	6.42	hg_22426098;hg_22427254;hg_22427374;hg_22428244;hg_22428266;hg_22428808;hg_22428989;hg_22428993;hg_22428995;hg_22429030;hg_22429098;hg_22429112;hg_22429113;hg_22429189;hg_22429490;hg_22430010;hg_22430224;hg_22430226;hg_22430227;hg_22430228;hg_22430229;hg_22430230;hg_22430231;hg_22430232;hg_22430460;hg_22431093	1949
core	GO:0030488	tRNA methylation	5.2e-07	15	14	3.54	0.933	6.284	hg_22425664;hg_22425909;hg_22425925;hg_22425988;hg_22426262;hg_22426991;hg_22427290;hg_22427434;hg_22428312;hg_22428689;hg_22428762;hg_22430030;hg_22430196;hg_22430235	1949
core	GO:0043165	Gram-negative-bacterium-type cell outer membrane assembly	5.3e-07	10	10	2.36	1	6.276	hg_22425903;hg_22426252;hg_22427568;hg_22428322;hg_22428365;hg_22428371;hg_22428592;hg_22429058;hg_22429059;hg_22429304	1949
core	GO:2000112	regulation of cellular macromolecule biosynthetic process	6.3e-07	385	166	90.89	0.431	6.201	hg_22425656;hg_22425788;hg_22425805;hg_22425924;hg_22425946;hg_22425953;hg_22425984;hg_22425985;hg_22425986;hg_22426025;hg_22426061;hg_22426113;hg_22426129;hg_22426226;hg_22426253;hg_22426257;hg_22426271;hg_22426272;hg_22426572;hg_22426733;hg_22426762;hg_22426811;hg_22426986;hg_22427012;hg_22427019;hg_22427021;hg_22427022;hg_22427024;hg_22427027;hg_22427089;hg_22427090;hg_22427091;hg_22427113;hg_…	1949
core	GO:0006417	regulation of translation	1.1e-06	48	33	11.33	0.688	5.959	hg_22425656;hg_22426253;hg_22426271;hg_22427021;hg_22427022;hg_22427024;hg_22427027;hg_22427309;hg_22427310;hg_22427473;hg_22427474;hg_22427583;hg_22428334;hg_22428648;hg_22428979;hg_22429011;hg_22429102;hg_22429136;hg_22429137;hg_22429138;hg_22429187;hg_22429306;hg_22429453;hg_22429865;hg_22429874;hg_22429887;hg_22429897;hg_22429900;hg_22429955;hg_22429976;hg_22430357;hg_22430478;hg_22430997	1949
core	GO:0008652	cellular amino acid biosynthetic process	1.1e-06	176	112	41.55	0.636	5.959	hg_22425659;hg_22425669;hg_22425731;hg_22425764;hg_22425941;hg_22426014;hg_22426015;hg_22426017;hg_22426024;hg_22426025;hg_22426028;hg_22426116;hg_22426254;hg_22426255;hg_22426256;hg_22426267;hg_22426570;hg_22426571;hg_22426761;hg_22427085;hg_22427112;hg_22427148;hg_22427169;hg_22427276;hg_22427277;hg_22427278;hg_22427285;hg_22427428;hg_22427464;hg_22427465;hg_22427466;hg_22427467;hg_22427468;hg_…	1949
core	GO:0000162	tryptophan biosynthetic process	1.2e-06	12	11	2.83	0.917	5.921	hg_22427469;hg_22427603;hg_22428397;hg_22429838;hg_22430496;hg_22430497;hg_22430498;hg_22430499;hg_22430500;hg_22430501;hg_22430502	1949
core	GO:0045893	positive regulation of DNA-templated transcription	2e-06	67	36	15.82	0.537	5.699	hg_22425805;hg_22425946;hg_22426572;hg_22426762;hg_22426986;hg_22427027;hg_22427155;hg_22427172;hg_22427490;hg_22427491;hg_22428400;hg_22428409;hg_22428594;hg_22428994;hg_22429044;hg_22429055;hg_22429096;hg_22429108;hg_22429231;hg_22429494;hg_22429529;hg_22429715;hg_22429776;hg_22429840;hg_22429924;hg_22429956;hg_22429983;hg_22430026;hg_22430071;hg_22430237;hg_22430313;hg_22430392;hg_22430441;hg_…	1949
core	GO:0015920	lipopolysaccharide transport	2.2e-06	9	9	2.12	1	5.658	hg_22427441;hg_22428322;hg_22429058;hg_22429957;hg_22429958;hg_22429959;hg_22430085;hg_22430353;hg_22430354	1949
core	GO:0006777	Mo-molybdopterin cofactor biosynthetic process	4.5e-06	12	11	2.83	0.917	5.347	hg_22426126;hg_22427126;hg_22427683;hg_22427684;hg_22427685;hg_22427686;hg_22427687;hg_22427703;hg_22427704;hg_22429088;hg_22430080	1949
core	GO:0009423	chorismate biosynthetic process	4.6e-06	11	10	2.6	0.909	5.337	hg_22425669;hg_22426256;hg_22427476;hg_22428245;hg_22428542;hg_22429800;hg_22429801;hg_22429908;hg_22429932;hg_22431110	1949
core	GO:1901070	guanosine-containing compound biosynthetic process	4.6e-06	11	10	2.6	0.909	5.337	hg_22425780;hg_22425894;hg_22425895;hg_22425910;hg_22426575;hg_22427103;hg_22427143;hg_22428813;hg_22429651;hg_22430499	1949
core	GO:0009432	SOS response	5.2e-06	28	18	6.61	0.643	5.284	hg_22426273;hg_22426274;hg_22426577;hg_22426962;hg_22427037;hg_22427246;hg_22427385;hg_22427386;hg_22427648;hg_22427690;hg_22428945;hg_22429054;hg_22429534;hg_22429694;hg_22429701;hg_22430190;hg_22431169;hg_22431200	1949
core	GO:0015628	protein secretion by the type II secretion system	6.4e-06	15	12	3.54	0.8	5.194	hg_22425716;hg_22425717;hg_22425719;hg_22425720;hg_22425721;hg_22425722;hg_22425723;hg_22425724;hg_22425725;hg_22425726;hg_22429002;hg_22429004	1949
core	GO:0046656	folic acid biosynthetic process	9.5e-06	8	8	1.89	1	5.022	hg_22425655;hg_22427152;hg_22427389;hg_22428833;hg_22429478;hg_22429838;hg_22430422;hg_22431154	1949
core	GO:0015990	electron transport coupled proton transport	9.5e-06	8	8	1.89	1	5.022	hg_22426764;hg_22426773;hg_22426774;hg_22426775;hg_22428494;hg_22428495;hg_22428496;hg_22428497	1949
core	GO:0009099	valine biosynthetic process	9.5e-06	8	8	1.89	1	5.022	hg_22429031;hg_22429032;hg_22429049;hg_22429053;hg_22429631;hg_22429632;hg_22429633;hg_22429643	1949
core	GO:0016311	dephosphorylation	1.1e-05	67	37	15.82	0.552	4.959	hg_22425672;hg_22425926;hg_22425952;hg_22426270;hg_22426754;hg_22426760;hg_22426985;hg_22427055;hg_22427110;hg_22427113;hg_22427258;hg_22427320;hg_22427467;hg_22428204;hg_22428223;hg_22428420;hg_22428526;hg_22428834;hg_22428845;hg_22429063;hg_22429130;hg_22429692;hg_22429706;hg_22429742;hg_22429777;hg_22429781;hg_22429805;hg_22429960;hg_22430179;hg_22430210;hg_22430217;hg_22430219;hg_22430220;hg_…	1949
core	GO:0045454	cell redox homeostasis	1.4e-05	27	17	6.37	0.63	4.854	hg_22426165;hg_22426738;hg_22427121;hg_22427137;hg_22427287;hg_22427493;hg_22427494;hg_22428370;hg_22428386;hg_22428520;hg_22428989;hg_22429145;hg_22429146;hg_22429395;hg_22429545;hg_22429653;hg_22430957	1949
core	GO:0009411	response to UV	1.7e-05	13	12	3.07	0.923	4.77	hg_22425895;hg_22427385;hg_22428455;hg_22428615;hg_22429115;hg_22429535;hg_22429802;hg_22430190;hg_22430235;hg_22430428;hg_22430511;hg_22430616	1949
core	GO:0042135	neurotransmitter catabolic process	1.8e-05	10	9	2.36	0.9	4.745	hg_22425941;hg_22425943;hg_22426097;hg_22428989;hg_22429232;hg_22429235;hg_22429420;hg_22429421;hg_22429424	1949
core	GO:0009234	menaquinone biosynthetic process	1.8e-05	10	9	2.36	0.9	4.745	hg_22426011;hg_22427266;hg_22428392;hg_22428393;hg_22428394;hg_22428395;hg_22428396;hg_22428397;hg_22431103	1949
core	GO:0007059	chromosome segregation	2.1e-05	23	17	5.43	0.739	4.678	hg_22427431;hg_22427432;hg_22427433;hg_22427490;hg_22427563;hg_22428296;hg_22429398;hg_22429486;hg_22429627;hg_22429693;hg_22429937;hg_22430189;hg_22430399;hg_22430412;hg_22430431;hg_22430468;hg_22431203	1949
core	GO:0031564	transcription antitermination	2.2e-05	14	11	3.3	0.786	4.658	hg_22426811;hg_22427089;hg_22427091;hg_22427311;hg_22428314;hg_22428509;hg_22428582;hg_22429458;hg_22429872;hg_22429897;hg_22430355	1949
core	GO:0006979	response to oxidative stress	2.9e-05	88	50	20.77	0.568	4.538	hg_22425913;hg_22425983;hg_22426000;hg_22426004;hg_22426127;hg_22426738;hg_22426741;hg_22427171;hg_22427257;hg_22427286;hg_22427366;hg_22427492;hg_22427705;hg_22428370;hg_22428691;hg_22428692;hg_22428776;hg_22428816;hg_22428841;hg_22428909;hg_22428989;hg_22429091;hg_22429109;hg_22429145;hg_22429146;hg_22429189;hg_22429232;hg_22429235;hg_22429653;hg_22429734;hg_22429779;hg_22429935;hg_22430244;hg_…	1949
core	GO:0071281	cellular response to iron ion	4e-05	7	7	1.65	1	4.398	hg_22427057;hg_22427058;hg_22427059;hg_22427060;hg_22427136;hg_22427366;hg_22429296	1949
core	GO:0008152	metabolic process	4.8e-05	5056	1260	1193.58	0.249	4.319	hg_22425643;hg_22425644;hg_22425645;hg_22425651;hg_22425652;hg_22425653;hg_22425655;hg_22425656;hg_22425658;hg_22425659;hg_22425660;hg_22425662;hg_22425663;hg_22425664;hg_22425666;hg_22425668;hg_22425669;hg_22425670;hg_22425672;hg_22425688;hg_22425707;hg_22425727;hg_22425731;hg_22425732;hg_22425764;hg_22425765;hg_22425766;hg_22425768;hg_22425769;hg_22425771;hg_22425779;hg_22425780;hg_22425786;hg_…	1949
core	GO:0046132	pyrimidine ribonucleoside biosynthetic process	5.3e-05	17	12	4.01	0.706	4.276	hg_22425910;hg_22426022;hg_22427419;hg_22428214;hg_22428375;hg_22428599;hg_22428811;hg_22429074;hg_22429842;hg_22430367;hg_22430998;hg_22431168	1949
core	GO:0046677	response to antibiotic	5.5e-05	128	54	30.22	0.422	4.26	hg_22425909;hg_22425913;hg_22426004;hg_22426056;hg_22426733;hg_22426734;hg_22426735;hg_22426761;hg_22427021;hg_22427087;hg_22427158;hg_22427271;hg_22427308;hg_22427353;hg_22427406;hg_22427490;hg_22427579;hg_22428254;hg_22428255;hg_22428335;hg_22428400;hg_22428401;hg_22428591;hg_22428692;hg_22428816;hg_22428834;hg_22429061;hg_22429067;hg_22429079;hg_22429100;hg_22429234;hg_22429304;hg_22429484;hg_…	1949
core	GO:0006308	DNA catabolic process	6.7e-05	11	10	2.6	0.909	4.174	hg_22425896;hg_22426004;hg_22427448;hg_22428504;hg_22428612;hg_22429125;hg_22429736;hg_22429787;hg_22429791;hg_22431150	1949
core	GO:0106074	aminoacyl-tRNA metabolism involved in translational fidelity	6.8e-05	9	8	2.12	0.889	4.167	hg_22426272;hg_22427021;hg_22427109;hg_22428321;hg_22428415;hg_22428763;hg_22429079;hg_22430357	1949
core	GO:0009073	aromatic amino acid family biosynthetic process	6.9e-05	28	24	6.61	0.857	4.161	hg_22425669;hg_22426254;hg_22426255;hg_22426256;hg_22427428;hg_22427469;hg_22427476;hg_22427603;hg_22428245;hg_22428397;hg_22428542;hg_22429800;hg_22429801;hg_22429838;hg_22429908;hg_22429932;hg_22430496;hg_22430497;hg_22430498;hg_22430499;hg_22430500;hg_22430501;hg_22430502;hg_22431110	1949
core	GO:0009229	thiamine diphosphate biosynthetic process	7.3e-05	13	10	3.07	0.769	4.137	hg_22425814;hg_22427297;hg_22427298;hg_22427299;hg_22427300;hg_22427301;hg_22427302;hg_22428503;hg_22428508;hg_22431143	1949
core	GO:0006094	gluconeogenesis	7.3e-05	13	10	3.07	0.769	4.137	hg_22427254;hg_22427258;hg_22427700;hg_22428244;hg_22429112;hg_22429130;hg_22429189;hg_22429778;hg_22430460;hg_22431108	1949
core	GO:0009089	lysine biosynthetic process via diaminopimelate	7.3e-05	15	12	3.54	0.8	4.137	hg_22427278;hg_22427477;hg_22428346;hg_22428366;hg_22428607;hg_22428898;hg_22428899;hg_22429094;hg_22429192;hg_22429690;hg_22429721;hg_22429839	1949
core	GO:0019674	NAD metabolic process	7.7e-05	11	9	2.6	0.818	4.114	hg_22425987;hg_22427031;hg_22427422;hg_22428248;hg_22428333;hg_22429000;hg_22429303;hg_22430277;hg_22430460	1949
core	GO:0009167	purine ribonucleoside monophosphate metabolic process	0.0001	85	59	20.07	0.694	4	hg_22425644;hg_22425645;hg_22425652;hg_22425771;hg_22425779;hg_22425894;hg_22425895;hg_22425949;hg_22426098;hg_22426575;hg_22426765;hg_22426768;hg_22426772;hg_22426773;hg_22426774;hg_22426775;hg_22426794;hg_22426796;hg_22426809;hg_22426989;hg_22427101;hg_22427143;hg_22427254;hg_22427370;hg_22427374;hg_22427964;hg_22428244;hg_22428266;hg_22428364;hg_22428376;hg_22428377;hg_22428453;hg_22428458;hg_…	1949
core	GO:0006101	citrate metabolic process	0.00012	33	18	7.79	0.545	3.921	hg_22425688;hg_22426020;hg_22428261;hg_22428263;hg_22428264;hg_22428266;hg_22428267;hg_22428268;hg_22428269;hg_22428270;hg_22428278;hg_22428979;hg_22429182;hg_22429405;hg_22429490;hg_22429622;hg_22430535;hg_22431016	1949
core	GO:0018106	peptidyl-histidine phosphorylation	0.00014	23	14	5.43	0.609	3.854	hg_22425804;hg_22425948;hg_22426985;hg_22427011;hg_22427113;hg_22428402;hg_22428526;hg_22428816;hg_22429777;hg_22429989;hg_22430029;hg_22430242;hg_22430921;hg_22430934	1949
core	GO:0006189	'de novo' IMP biosynthetic process	0.00016	16	11	3.78	0.688	3.796	hg_22425644;hg_22425645;hg_22425652;hg_22425771;hg_22425949;hg_22426989;hg_22427370;hg_22428364;hg_22428376;hg_22428377;hg_22430472	1949
core	GO:0002098	tRNA wobble uridine modification	0.00017	12	12	2.83	1	3.77	hg_22425664;hg_22426991;hg_22427396;hg_22427398;hg_22427434;hg_22429861;hg_22429862;hg_22429863;hg_22430080;hg_22430196;hg_22430235;hg_22431191	1949
core	GO:0000455	enzyme-directed rRNA pseudouridine synthesis	0.00017	6	6	1.42	1	3.77	hg_22426251;hg_22426993;hg_22427580;hg_22429056;hg_22430504;hg_22431164	1949
core	GO:0002143	tRNA wobble position uridine thiolation	0.00017	6	6	1.42	1	3.77	hg_22426991;hg_22429861;hg_22429862;hg_22429863;hg_22430080;hg_22431191	1949
core	GO:1901607	alpha-amino acid biosynthetic process	0.0002	157	99	37.06	0.631	3.699	hg_22425731;hg_22425764;hg_22425941;hg_22426014;hg_22426015;hg_22426017;hg_22426024;hg_22426025;hg_22426028;hg_22426116;hg_22426254;hg_22426255;hg_22426267;hg_22426570;hg_22426571;hg_22426761;hg_22427085;hg_22427112;hg_22427148;hg_22427169;hg_22427276;hg_22427277;hg_22427278;hg_22427285;hg_22427428;hg_22427464;hg_22427465;hg_22427466;hg_22427467;hg_22427468;hg_22427469;hg_22427470;hg_22427472;hg_…	1949
core	GO:0043254	regulation of protein-containing complex assembly	0.00023	28	20	6.61	0.714	3.638	hg_22425805;hg_22425986;hg_22426061;hg_22426741;hg_22427022;hg_22427286;hg_22427530;hg_22428527;hg_22428609;hg_22428764;hg_22429028;hg_22429231;hg_22429494;hg_22429497;hg_22429529;hg_22429956;hg_22430071;hg_22431026;hg_22431200;hg_22431219	1949
core	GO:0000413	protein peptidyl-prolyl isomerization	0.00024	12	9	2.83	0.75	3.62	hg_22425768;hg_22428485;hg_22428490;hg_22428853;hg_22429059;hg_22429077;hg_22429820;hg_22429851;hg_22429853	1949
core	GO:0009102	biotin biosynthetic process	0.00024	12	9	2.83	0.75	3.62	hg_22427691;hg_22427692;hg_22427693;hg_22427694;hg_22427695;hg_22429741;hg_22430539;hg_22430981;hg_22431157	1949
core	GO:0009403	toxin biosynthetic process	0.00026	8	7	1.89	0.875	3.585	hg_22425653;hg_22428774;hg_22428775;hg_22428776;hg_22428784;hg_22428785;hg_22428787	1949
core	GO:1903506	regulation of nucleic acid-templated transcription	0.00026	1055	158	249.06	0.15	3.585	hg_22425788;hg_22425805;hg_22425924;hg_22425946;hg_22425953;hg_22425984;hg_22425985;hg_22425986;hg_22426002;hg_22426025;hg_22426061;hg_22426080;hg_22426113;hg_22426129;hg_22426226;hg_22426257;hg_22426272;hg_22426572;hg_22426598;hg_22426733;hg_22426762;hg_22426811;hg_22426986;hg_22427010;hg_22427012;hg_22427019;hg_22427024;hg_22427027;hg_22427089;hg_22427090;hg_22427091;hg_22427113;hg_22427114;hg_…	1949
core	GO:1903785	L-valine transmembrane transport	0.00026	8	7	1.89	0.875	3.585	hg_22426731;hg_22426732;hg_22428522;hg_22430065;hg_22430066;hg_22430067;hg_22430068	1949
core	GO:0030420	establishment of competence for transformation	0.00026	8	7	1.89	0.875	3.585	hg_22427443;hg_22429629;hg_22429687;hg_22429736;hg_22429791;hg_22429840;hg_22431199	1949
core	GO:0006855	xenobiotic transmembrane transport	0.00027	73	31	17.23	0.425	3.569	hg_22425802;hg_22426731;hg_22426732;hg_22426734;hg_22427032;hg_22427318;hg_22427319;hg_22427441;hg_22427479;hg_22427579;hg_22427593;hg_22427596;hg_22427940;hg_22427982;hg_22428374;hg_22428471;hg_22428478;hg_22428479;hg_22428522;hg_22429046;hg_22429047;hg_22429086;hg_22429928;hg_22429947;hg_22430065;hg_22430066;hg_22430067;hg_22430068;hg_22430090;hg_22431119;hg_22431122	1949
core	GO:0090503	RNA phosphodiester bond hydrolysis, exonucleolytic	0.00027	10	8	2.36	0.8	3.569	hg_22426004;hg_22427448;hg_22428870;hg_22429175;hg_22429452;hg_22430429;hg_22430501;hg_22430988	1949
core	GO:0009246	enterobacterial common antigen biosynthetic process	0.00027	19	12	4.49	0.632	3.569	hg_22426124;hg_22429655;hg_22429656;hg_22429657;hg_22429658;hg_22429659;hg_22429661;hg_22429662;hg_22429663;hg_22429664;hg_22429665;hg_22429666	1949
core	GO:0008616	queuosine biosynthetic process	0.00027	11	9	2.6	0.818	3.569	hg_22427545;hg_22428482;hg_22428517;hg_22428518;hg_22428610;hg_22428793;hg_22428794;hg_22429144;hg_22430082	1949
core	GO:0046034	ATP metabolic process	0.00033	57	38	13.46	0.667	3.481	hg_22425779;hg_22426098;hg_22426765;hg_22426768;hg_22426772;hg_22426773;hg_22426774;hg_22426775;hg_22426794;hg_22426796;hg_22426809;hg_22427254;hg_22427374;hg_22428244;hg_22428266;hg_22428494;hg_22428808;hg_22428989;hg_22428993;hg_22428995;hg_22429030;hg_22429098;hg_22429112;hg_22429113;hg_22429189;hg_22429490;hg_22430010;hg_22430224;hg_22430226;hg_22430227;hg_22430228;hg_22430229;hg_22430230;hg_…	1949
core	GO:0009228	thiamine biosynthetic process	0.00048	15	10	3.54	0.667	3.319	hg_22425814;hg_22427297;hg_22427298;hg_22427299;hg_22427300;hg_22427301;hg_22427302;hg_22428503;hg_22428506;hg_22428508	1949
core	GO:0046942	carboxylic acid transport	0.00052	124	51	29.27	0.411	3.284	hg_22425648;hg_22425650;hg_22425683;hg_22426604;hg_22426605;hg_22426606;hg_22426731;hg_22426732;hg_22427032;hg_22427306;hg_22427318;hg_22427319;hg_22427348;hg_22427449;hg_22427479;hg_22427493;hg_22427494;hg_22427556;hg_22427596;hg_22427599;hg_22427600;hg_22427601;hg_22427982;hg_22428318;hg_22428319;hg_22428324;hg_22428325;hg_22428522;hg_22428523;hg_22429029;hg_22429068;hg_22429069;hg_22429086;hg_…	1949
core	GO:0016226	iron-sulfur cluster assembly	0.00053	25	13	5.9	0.52	3.276	hg_22425923;hg_22427166;hg_22427257;hg_22428215;hg_22428617;hg_22429406;hg_22429734;hg_22431096;hg_22431097;hg_22431098;hg_22431099;hg_22431100;hg_22431101	1949
core	GO:0000105	histidine biosynthetic process	0.00062	13	9	3.07	0.692	3.208	hg_22425764;hg_22427464;hg_22427465;hg_22427466;hg_22427467;hg_22427468;hg_22427469;hg_22427470;hg_22427472	1949
core	GO:0006281	DNA repair	0.00067	124	59	29.27	0.476	3.174	hg_22425978;hg_22425991;hg_22426055;hg_22426058;hg_22426139;hg_22426273;hg_22426274;hg_22426577;hg_22426962;hg_22427100;hg_22427105;hg_22427120;hg_22427133;hg_22427246;hg_22427271;hg_22427295;hg_22427385;hg_22427386;hg_22427387;hg_22427414;hg_22427448;hg_22427582;hg_22427648;hg_22427690;hg_22428236;hg_22428283;hg_22428284;hg_22428455;hg_22428474;hg_22428484;hg_22428529;hg_22428530;hg_22428587;hg_…	1949
core	GO:0006261	DNA-templated DNA replication	0.00071	49	23	11.57	0.469	3.149	hg_22427120;hg_22427133;hg_22427271;hg_22427387;hg_22427488;hg_22428296;hg_22428323;hg_22428373;hg_22428457;hg_22428587;hg_22428612;hg_22428910;hg_22429054;hg_22429108;hg_22429496;hg_22429629;hg_22429650;hg_22429694;hg_22429802;hg_22429997;hg_22430191;hg_22430356;hg_22431151	1949
core	GO:0033499	galactose catabolic process via UDP-galactose	0.00073	5	5	1.18	1	3.137	hg_22425786;hg_22425787;hg_22428237;hg_22428238;hg_22430477	1949
core	GO:0034628	'de novo' NAD biosynthetic process from aspartate	0.00073	5	5	1.18	1	3.137	hg_22425987;hg_22427031;hg_22428248;hg_22428333;hg_22429000	1949
core	GO:0043952	protein transport by the Sec complex	0.00073	5	5	1.18	1	3.137	hg_22426030;hg_22427313;hg_22429010;hg_22429479;hg_22429893	1949
core	GO:0005978	glycogen biosynthetic process	0.00073	6	6	1.42	1	3.137	hg_22426271;hg_22428295;hg_22429723;hg_22429724;hg_22429725;hg_22429726	1949
core	GO:0000453	enzyme-directed rRNA 2'-O-methylation	0.00073	5	5	1.18	1	3.137	hg_22426736;hg_22428613;hg_22428869;hg_22429481;hg_22429999	1949
core	GO:0015794	glycerol-3-phosphate transmembrane transport	0.00073	5	5	1.18	1	3.137	hg_22427016;hg_22429710;hg_22430037;hg_22430038;hg_22430040	1949
core	GO:0015823	phenylalanine transport	0.00073	5	5	1.18	1	3.137	hg_22427032;hg_22430065;hg_22430066;hg_22430067;hg_22430068	1949
core	GO:0046940	nucleoside monophosphate phosphorylation	0.00073	5	5	1.18	1	3.137	hg_22427101;hg_22427475;hg_22428453;hg_22428599;hg_22431152	1949
core	GO:0006048	UDP-N-acetylglucosamine biosynthetic process	0.00073	5	5	1.18	1	3.137	hg_22427107;hg_22428305;hg_22429477;hg_22430222;hg_22430223	1949
core	GO:0044874	lipoprotein localization to outer membrane	0.00073	5	5	1.18	1	3.137	hg_22427489;hg_22430626;hg_22431129;hg_22431130;hg_22431131	1949
core	GO:0051085	chaperone cofactor-dependent protein refolding	0.00073	5	5	1.18	1	3.137	hg_22429059;hg_22429084;hg_22429085;hg_22429540;hg_22429541	1949
core	GO:0018130	heterocycle biosynthetic process	0.00075	1499	399	353.87	0.266	3.125	hg_22425644;hg_22425645;hg_22425652;hg_22425655;hg_22425656;hg_22425660;hg_22425764;hg_22425771;hg_22425780;hg_22425788;hg_22425805;hg_22425814;hg_22425894;hg_22425895;hg_22425910;hg_22425923;hg_22425924;hg_22425946;hg_22425949;hg_22425953;hg_22425977;hg_22425984;hg_22425985;hg_22425986;hg_22425987;hg_22426002;hg_22426003;hg_22426022;hg_22426025;hg_22426036;hg_22426052;hg_22426059;hg_22426060;hg_…	1949
core	GO:2000142	regulation of DNA-templated transcription initiation	0.00077	23	15	5.43	0.652	3.114	hg_22425805;hg_22425986;hg_22427286;hg_22427530;hg_22428527;hg_22428764;hg_22429028;hg_22429231;hg_22429494;hg_22429497;hg_22429529;hg_22429956;hg_22430071;hg_22431026;hg_22431219	1949
core	GO:0044265	cellular macromolecule catabolic process	0.00089	88	33	20.77	0.375	3.051	hg_22425896;hg_22425980;hg_22426004;hg_22426063;hg_22426271;hg_22427171;hg_22427265;hg_22427268;hg_22427448;hg_22428371;hg_22428487;hg_22428488;hg_22428489;hg_22428504;hg_22428587;hg_22428612;hg_22428651;hg_22428692;hg_22428870;hg_22429125;hg_22429175;hg_22429452;hg_22429484;hg_22429652;hg_22429736;hg_22429787;hg_22429791;hg_22429887;hg_22429936;hg_22429973;hg_22430364;hg_22430988;hg_22431150	1949
core	GO:0008615	pyridoxine biosynthetic process	0.00092	9	7	2.12	0.778	3.036	hg_22425660;hg_22425977;hg_22427477;hg_22428506;hg_22429060;hg_22429114;hg_22431022	1949
core	GO:0035435	phosphate ion transmembrane transport	0.00092	10	8	2.36	0.8	3.036	hg_22425776;hg_22427088;hg_22429710;hg_22430216;hg_22430217;hg_22430218;hg_22430219;hg_22430220	1949
core	GO:0015976	carbon utilization	0.00092	9	7	2.12	0.778	3.036	hg_22426166;hg_22427145;hg_22429734;hg_22429736;hg_22429787;hg_22429791;hg_22430480	1949
core	GO:0009086	methionine biosynthetic process	0.00096	30	15	7.08	0.5	3.018	hg_22425764;hg_22426024;hg_22426025;hg_22426267;hg_22427169;hg_22427276;hg_22427277;hg_22427278;hg_22427285;hg_22428524;hg_22429093;hg_22429197;hg_22429202;hg_22429721;hg_22430391	1949
core	GO:0071577	zinc ion transmembrane transport	0.00096	7	6	1.65	0.857	3.018	hg_22427088;hg_22427379;hg_22427380;hg_22430011;hg_22430081;hg_22430956	1949
core	GO:0070814	hydrogen sulfide biosynthetic process	0.00096	7	6	1.65	0.857	3.018	hg_22428774;hg_22428775;hg_22428776;hg_22428784;hg_22428785;hg_22428787	1949
core	GO:0032508	DNA duplex unwinding	0.00099	20	14	4.72	0.7	3.004	hg_22427105;hg_22427271;hg_22427385;hg_22427386;hg_22427648;hg_22428636;hg_22428639;hg_22428910;hg_22429629;hg_22429650;hg_22429694;hg_22429701;hg_22430425;hg_22431198	1949
core	GO:0016999	antibiotic metabolic process	0.00114	85	30	20.07	0.353	2.943	hg_22425688;hg_22426020;hg_22426751;hg_22427547;hg_22427548;hg_22428217;hg_22428219;hg_22428261;hg_22428263;hg_22428264;hg_22428266;hg_22428267;hg_22428268;hg_22428269;hg_22428270;hg_22428278;hg_22428305;hg_22428306;hg_22428797;hg_22428979;hg_22429182;hg_22429404;hg_22429405;hg_22429490;hg_22429622;hg_22430480;hg_22430535;hg_22430944;hg_22431016;hg_22431026	1949
core	GO:0006351	DNA-templated transcription	0.00125	1062	161	250.71	0.152	2.903	hg_22425788;hg_22425805;hg_22425924;hg_22425946;hg_22425953;hg_22425984;hg_22425985;hg_22425986;hg_22426002;hg_22426025;hg_22426061;hg_22426080;hg_22426113;hg_22426129;hg_22426226;hg_22426257;hg_22426272;hg_22426572;hg_22426598;hg_22426733;hg_22426762;hg_22426811;hg_22426986;hg_22427010;hg_22427012;hg_22427019;hg_22427024;hg_22427027;hg_22427089;hg_22427090;hg_22427091;hg_22427102;hg_22427113;hg_…	1949
core	GO:0034599	cellular response to oxidative stress	0.00135	27	16	6.37	0.593	2.87	hg_22426127;hg_22426738;hg_22427492;hg_22427705;hg_22428691;hg_22428692;hg_22428909;hg_22429109;hg_22429189;hg_22429235;hg_22429653;hg_22430244;hg_22430460;hg_22430616;hg_22430631;hg_22430957	1949
core	GO:0009254	peptidoglycan turnover	0.00138	14	9	3.3	0.643	2.86	hg_22425732;hg_22427573;hg_22428630;hg_22428998;hg_22429131;hg_22429484;hg_22431024;hg_22431128;hg_22431142	1949
core	GO:0006006	glucose metabolic process	0.00178	29	21	6.85	0.724	2.75	hg_22426271;hg_22427254;hg_22427258;hg_22427372;hg_22427480;hg_22427481;hg_22427700;hg_22428222;hg_22428238;hg_22428244;hg_22428295;hg_22429112;hg_22429114;hg_22429130;hg_22429189;hg_22429242;hg_22429778;hg_22430010;hg_22430460;hg_22430944;hg_22431108	1949
core	GO:0009636	response to toxic substance	0.0018	73	34	17.23	0.466	2.745	hg_22425943;hg_22425997;hg_22426004;hg_22426127;hg_22426165;hg_22426734;hg_22426735;hg_22426738;hg_22427087;hg_22427417;hg_22427427;hg_22427492;hg_22427547;hg_22427548;hg_22427579;hg_22427934;hg_22428370;hg_22428410;hg_22428520;hg_22428816;hg_22429058;hg_22429146;hg_22429234;hg_22429253;hg_22429653;hg_22430081;hg_22430196;hg_22430244;hg_22430369;hg_22430616;hg_22430631;hg_22430957;hg_22431019;hg_…	1949
core	GO:0015985	energy coupled proton transport, down electrochemical gradient	0.00185	12	8	2.83	0.667	2.733	hg_22430224;hg_22430226;hg_22430227;hg_22430228;hg_22430229;hg_22430230;hg_22430231;hg_22430232	1949
core	GO:1902600	proton transmembrane transport	0.00214	57	33	13.46	0.579	2.67	hg_22425802;hg_22426764;hg_22426773;hg_22426774;hg_22426775;hg_22427088;hg_22427287;hg_22427449;hg_22427563;hg_22428045;hg_22428421;hg_22428471;hg_22428494;hg_22428495;hg_22428496;hg_22428497;hg_22429029;hg_22429083;hg_22429086;hg_22429239;hg_22429296;hg_22429849;hg_22430090;hg_22430224;hg_22430226;hg_22430227;hg_22430228;hg_22430229;hg_22430230;hg_22430231;hg_22430232;hg_22430618;hg_22430925	1949
core	GO:0019646	aerobic electron transport chain	0.00243	12	9	2.83	0.75	2.614	hg_22426765;hg_22426768;hg_22426796;hg_22426809;hg_22428494;hg_22428495;hg_22428496;hg_22428497;hg_22431140	1949
core	GO:0006113	fermentation	0.00244	13	8	3.07	0.615	2.613	hg_22426749;hg_22426751;hg_22429180;hg_22429181;hg_22429182;hg_22429183;hg_22429490;hg_22430944	1949
core	GO:0043604	amide biosynthetic process	0.00261	239	157	56.42	0.657	2.583	hg_22425655;hg_22425656;hg_22425765;hg_22425766;hg_22425905;hg_22425982;hg_22425993;hg_22426056;hg_22426057;hg_22426116;hg_22426136;hg_22426137;hg_22426253;hg_22426261;hg_22426264;hg_22426268;hg_22426271;hg_22426272;hg_22426576;hg_22426749;hg_22426751;hg_22427021;hg_22427022;hg_22427023;hg_22427024;hg_22427025;hg_22427026;hg_22427027;hg_22427148;hg_22427149;hg_22427150;hg_22427152;hg_22427153;hg_…	1949
core	GO:0042128	nitrate assimilation	0.00271	16	10	3.78	0.625	2.567	hg_22426897;hg_22426900;hg_22426901;hg_22429813;hg_22429935;hg_22430913;hg_22430914;hg_22430915;hg_22430919;hg_22430921	1949
core	GO:0045333	cellular respiration	0.00287	97	57	22.9	0.588	2.542	hg_22425688;hg_22426020;hg_22426098;hg_22426764;hg_22426765;hg_22426766;hg_22426767;hg_22426768;hg_22426769;hg_22426770;hg_22426772;hg_22426773;hg_22426774;hg_22426775;hg_22426791;hg_22426794;hg_22426796;hg_22426809;hg_22426900;hg_22427166;hg_22428217;hg_22428218;hg_22428219;hg_22428261;hg_22428263;hg_22428264;hg_22428266;hg_22428267;hg_22428268;hg_22428269;hg_22428270;hg_22428278;hg_22428494;hg_…	1949
core	GO:0022900	electron transport chain	0.00287	95	43	22.43	0.453	2.542	hg_22426165;hg_22426765;hg_22426766;hg_22426768;hg_22426772;hg_22426773;hg_22426774;hg_22426775;hg_22426796;hg_22426809;hg_22427137;hg_22427287;hg_22427417;hg_22428219;hg_22428267;hg_22428268;hg_22428269;hg_22428270;hg_22428301;hg_22428494;hg_22428495;hg_22428496;hg_22428497;hg_22428989;hg_22429144;hg_22429145;hg_22429180;hg_22429182;hg_22429232;hg_22429401;hg_22429711;hg_22429728;hg_22430371;hg_…	1949
core	GO:0009060	aerobic respiration	0.00289	68	38	16.05	0.559	2.539	hg_22425688;hg_22426020;hg_22426098;hg_22426764;hg_22426765;hg_22426767;hg_22426768;hg_22426769;hg_22426770;hg_22426772;hg_22426773;hg_22426774;hg_22426775;hg_22426794;hg_22426796;hg_22426809;hg_22427166;hg_22428261;hg_22428263;hg_22428264;hg_22428266;hg_22428267;hg_22428268;hg_22428269;hg_22428270;hg_22428278;hg_22428494;hg_22428495;hg_22428496;hg_22428497;hg_22428979;hg_22429182;hg_22429405;hg_…	1949
core	GO:0050790	regulation of catalytic activity	0.00291	66	35	15.58	0.53	2.536	hg_22425953;hg_22426000;hg_22426032;hg_22426061;hg_22426126;hg_22426273;hg_22427118;hg_22427129;hg_22427137;hg_22427246;hg_22427265;hg_22427490;hg_22427643;hg_22428200;hg_22428457;hg_22428765;hg_22429081;hg_22429133;hg_22429134;hg_22429242;hg_22429297;hg_22429874;hg_22429954;hg_22429984;hg_22429998;hg_22430070;hg_22430217;hg_22430219;hg_22430220;hg_22430239;hg_22430364;hg_22431096;hg_22431109;hg_…	1949
core	GO:0006782	protoporphyrinogen IX biosynthetic process	0.00305	10	8	2.36	0.8	2.516	hg_22427117;hg_22427164;hg_22427293;hg_22428885;hg_22429261;hg_22429684;hg_22429685;hg_22430625	1949
core	GO:0006573	valine metabolic process	0.00305	12	12	2.83	1	2.516	hg_22427149;hg_22427150;hg_22427475;hg_22428501;hg_22429031;hg_22429032;hg_22429049;hg_22429053;hg_22429631;hg_22429632;hg_22429633;hg_22429643	1949
core	GO:0019288	isopentenyl diphosphate biosynthetic process, methylerythritol 4-phosphate pathway	0.00306	9	7	2.12	0.778	2.514	hg_22425906;hg_22428506;hg_22428597;hg_22428768;hg_22428769;hg_22429076;hg_22430627	1949
core	GO:0045947	negative regulation of translational initiation	0.00307	8	6	1.89	0.75	2.513	hg_22426253;hg_22426271;hg_22427021;hg_22427309;hg_22429306;hg_22429897	1949
core	GO:0019563	glycerol catabolic process	0.00307	8	6	1.89	0.75	2.513	hg_22427254;hg_22427259;hg_22429708;hg_22429709;hg_22429711;hg_22429728	1949
core	GO:0030261	chromosome condensation	0.00307	8	6	1.89	0.75	2.513	hg_22427291;hg_22427431;hg_22427432;hg_22427433;hg_22427598;hg_22428486	1949
core	GO:0042953	lipoprotein transport	0.00307	8	6	1.89	0.75	2.513	hg_22427489;hg_22428383;hg_22429744;hg_22431129;hg_22431130;hg_22431131	1949
core	GO:0006734	NADH metabolic process	0.00309	6	6	1.42	1	2.51	hg_22425987;hg_22427031;hg_22427422;hg_22428248;hg_22430460;hg_22431140	1949
core	GO:0000917	division septum assembly	0.00309	7	6	1.65	0.857	2.51	hg_22426061;hg_22427269;hg_22429016;hg_22429238;hg_22430279;hg_22430432	1949
core	GO:0000103	sulfate assimilation	0.00309	5	5	1.18	1	2.51	hg_22428774;hg_22428784;hg_22428787;hg_22428845;hg_22429239	1949
core	GO:0015970	guanosine tetraphosphate biosynthetic process	0.0031	4	4	0.94	1	2.509	hg_22425780;hg_22427103;hg_22428813;hg_22429651	1949
core	GO:0006824	cobalt ion transport	0.0031	4	4	0.94	1	2.509	hg_22425938;hg_22429296;hg_22429696;hg_22430081	1949
core	GO:0043097	pyrimidine nucleoside salvage	0.0031	4	4	0.94	1	2.509	hg_22426022;hg_22428214;hg_22428375;hg_22429842	1949
core	GO:0001407	glycerophosphodiester transmembrane transport	0.0031	4	4	0.94	1	2.509	hg_22427016;hg_22430037;hg_22430038;hg_22430040	1949
core	GO:0006268	DNA unwinding involved in DNA replication	0.0031	4	4	0.94	1	2.509	hg_22427271;hg_22428910;hg_22429650;hg_22429694	1949
core	GO:0032978	protein insertion into membrane from inner side	0.0031	4	4	0.94	1	2.509	hg_22427313;hg_22428592;hg_22429479;hg_22429893	1949
core	GO:0050821	protein stabilization	0.0031	4	4	0.94	1	2.509	hg_22428592;hg_22429059;hg_22429851;hg_22430386	1949
core	GO:0019464	glycine decarboxylation via glycine cleavage system	0.0031	4	4	0.94	1	2.509	hg_22428989;hg_22429420;hg_22429421;hg_22429424	1949
core	GO:0015752	D-ribose transmembrane transport	0.0031	4	4	0.94	1	2.509	hg_22430245;hg_22430246;hg_22430247;hg_22430248	1949
core	GO:0000725	recombinational repair	0.00351	14	8	3.3	0.571	2.455	hg_22427246;hg_22427385;hg_22427386;hg_22427387;hg_22428635;hg_22428636;hg_22428639;hg_22430276	1949
core	GO:0043171	peptide catabolic process	0.00352	11	6	2.6	0.545	2.453	hg_22425916;hg_22425997;hg_22426576;hg_22427420;hg_22430355;hg_22430923	1949
core	GO:0019301	rhamnose catabolic process	0.00352	6	5	1.42	0.833	2.453	hg_22426097;hg_22430315;hg_22430316;hg_22430317;hg_22430318	1949
core	GO:0009088	threonine biosynthetic process	0.00352	6	5	1.42	0.833	2.453	hg_22427278;hg_22429092;hg_22429093;hg_22429094;hg_22429721	1949
core	GO:1901362	organic cyclic compound biosynthetic process	0.00423	1516	411	357.88	0.271	2.374	hg_22425644;hg_22425645;hg_22425652;hg_22425655;hg_22425656;hg_22425660;hg_22425669;hg_22425764;hg_22425771;hg_22425780;hg_22425788;hg_22425805;hg_22425814;hg_22425894;hg_22425895;hg_22425910;hg_22425924;hg_22425946;hg_22425949;hg_22425953;hg_22425977;hg_22425984;hg_22425985;hg_22425986;hg_22425987;hg_22426002;hg_22426003;hg_22426022;hg_22426025;hg_22426036;hg_22426052;hg_22426059;hg_22426060;hg_…	1949
core	GO:0098869	cellular oxidant detoxification	0.0049	19	11	4.49	0.579	2.31	hg_22426127;hg_22426165;hg_22426738;hg_22427492;hg_22427934;hg_22428370;hg_22428520;hg_22429146;hg_22429253;hg_22429653;hg_22430957	1949
core	GO:0043085	positive regulation of catalytic activity	0.00522	21	16	4.96	0.762	2.282	hg_22426000;hg_22426032;hg_22426061;hg_22426126;hg_22427118;hg_22427129;hg_22427137;hg_22427246;hg_22427490;hg_22428765;hg_22429242;hg_22429954;hg_22429984;hg_22430239;hg_22431096;hg_22431144	1949
core	GO:0006457	protein folding	0.00545	55	29	12.98	0.527	2.264	hg_22425768;hg_22426226;hg_22427121;hg_22427171;hg_22428371;hg_22428386;hg_22428454;hg_22428485;hg_22428488;hg_22428490;hg_22428592;hg_22428853;hg_22429010;hg_22429059;hg_22429077;hg_22429084;hg_22429085;hg_22429297;hg_22429540;hg_22429541;hg_22429779;hg_22429820;hg_22429851;hg_22429853;hg_22430194;hg_22430196;hg_22430270;hg_22430439;hg_22430485	1949
core	GO:0006071	glycerol metabolic process	0.00728	17	12	4.01	0.706	2.138	hg_22427254;hg_22427258;hg_22427259;hg_22427263;hg_22429708;hg_22429709;hg_22429710;hg_22429711;hg_22429728;hg_22429731;hg_22429732;hg_22430036	1949
core	GO:0030091	protein repair	0.00737	9	6	2.12	0.667	2.133	hg_22426000;hg_22428766;hg_22428841;hg_22429934;hg_22429935;hg_22430461	1949
core	GO:0044403	biological process involved in symbiotic interaction	0.00785	113	11	26.68	0.097	2.105	hg_22428255;hg_22428315;hg_22428488;hg_22429084;hg_22429540;hg_22429541;hg_22429653;hg_22429851;hg_22429924;hg_22430491;hg_22431202	1949
core	GO:0015833	peptide transport	0.00824	143	69	33.76	0.483	2.084	hg_22425716;hg_22425718;hg_22425719;hg_22425720;hg_22425722;hg_22425723;hg_22425724;hg_22425725;hg_22425726;hg_22425730;hg_22426005;hg_22426006;hg_22426030;hg_22426071;hg_22426265;hg_22426577;hg_22427032;hg_22427313;hg_22427489;hg_22427493;hg_22427494;hg_22427574;hg_22427575;hg_22427576;hg_22427577;hg_22427579;hg_22427593;hg_22427701;hg_22427702;hg_22427940;hg_22427959;hg_22428212;hg_22428254;hg_…	1949
core	GO:0010165	response to X-ray	0.0083	17	9	4.01	0.529	2.081	hg_22426028;hg_22427146;hg_22427158;hg_22427475;hg_22428415;hg_22428487;hg_22429063;hg_22429396;hg_22430510	1949
core	GO:0009451	RNA modification	0.00853	92	78	21.72	0.848	2.069	hg_22425658;hg_22425664;hg_22425909;hg_22425923;hg_22425925;hg_22425951;hg_22425988;hg_22426166;hg_22426251;hg_22426262;hg_22426272;hg_22426736;hg_22426991;hg_22426993;hg_22427062;hg_22427082;hg_22427151;hg_22427153;hg_22427290;hg_22427358;hg_22427396;hg_22427398;hg_22427416;hg_22427434;hg_22427539;hg_22427580;hg_22427663;hg_22428312;hg_22428336;hg_22428362;hg_22428503;hg_22428511;hg_22428517;hg_…	1949
core	GO:0051260	protein homooligomerization	0.0095	47	30	11.1	0.638	2.022	hg_22426060;hg_22426097;hg_22426741;hg_22426746;hg_22427285;hg_22427374;hg_22427386;hg_22427398;hg_22427548;hg_22427556;hg_22428252;hg_22428296;hg_22428306;hg_22428393;hg_22429130;hg_22429232;hg_22429544;hg_22429643;hg_22429694;hg_22429725;hg_22429910;hg_22429936;hg_22430010;hg_22430194;hg_22430277;hg_22430315;hg_22430477;hg_22430620;hg_22430981;hg_22431093	1949
core	GO:0031334	positive regulation of protein-containing complex assembly	0.0099	8	6	1.89	0.75	2.004	hg_22425805;hg_22427022;hg_22429231;hg_22429494;hg_22429529;hg_22431026	1949
core	GO:0006289	nucleotide-excision repair	0.00991	10	6	2.36	0.6	2.004	hg_22426055;hg_22426962;hg_22427690;hg_22428945;hg_22429694;hg_22431133	1949
core	GO:2000144	positive regulation of DNA-templated transcription initiation	0.00992	7	5	1.65	0.714	2.003	hg_22425805;hg_22429231;hg_22429494;hg_22429529;hg_22431026	1949
core	GO:0034214	protein hexamerization	0.00992	7	5	1.65	0.714	2.003	hg_22426022;hg_22427267;hg_22427268;hg_22427685;hg_22429494	1949
core	GO:0042026	protein refolding	0.00992	7	5	1.65	0.714	2.003	hg_22426226;hg_22429084;hg_22429540;hg_22429779;hg_22429851	1949
core	GO:0006972	hyperosmotic response	0.00992	11	6	2.6	0.545	2.003	hg_22426268;hg_22426604;hg_22426605;hg_22426606;hg_22428403;hg_22430270	1949
core	GO:0043164	Gram-negative-bacterium-type cell wall biogenesis	0.00992	7	5	1.65	0.714	2.003	hg_22427429;hg_22427435;hg_22428596;hg_22429991;hg_22431095	1949
core	GO:0034605	cellular response to heat	0.00992	7	5	1.65	0.714	2.003	hg_22429109;hg_22429115;hg_22429138;hg_22429780;hg_22430216	1949
core	GO:0022618	ribonucleoprotein complex assembly	0.01161	52	49	12.28	0.942	1.935	hg_22425707;hg_22425902;hg_22425989;hg_22426056;hg_22426057;hg_22426251;hg_22426261;hg_22426263;hg_22426264;hg_22427022;hg_22427024;hg_22427111;hg_22427309;hg_22427312;hg_22427474;hg_22427583;hg_22428601;hg_22429061;hg_22429081;hg_22429137;hg_22429453;hg_22429457;hg_22429481;hg_22429482;hg_22429486;hg_22429487;hg_22429495;hg_22429865;hg_22429873;hg_22429874;hg_22429875;hg_22429876;hg_22429877;hg_…	1949
core	GO:0000270	peptidoglycan metabolic process	0.01185	93	50	21.95	0.538	1.926	hg_22425643;hg_22425668;hg_22425732;hg_22425950;hg_22426580;hg_22427129;hg_22427158;hg_22427377;hg_22427403;hg_22427429;hg_22427435;hg_22427532;hg_22427533;hg_22427573;hg_22427656;hg_22428335;hg_22428337;hg_22428571;hg_22428596;hg_22428630;hg_22428631;hg_22428692;hg_22428834;hg_22428911;hg_22428998;hg_22429017;hg_22429018;hg_22429019;hg_22429020;hg_22429021;hg_22429022;hg_22429023;hg_22429024;hg_…	1949
core	GO:1901068	guanosine-containing compound metabolic process	0.01236	17	14	4.01	0.824	1.908	hg_22425780;hg_22425894;hg_22425895;hg_22425910;hg_22426575;hg_22427101;hg_22427103;hg_22427143;hg_22427683;hg_22427703;hg_22428813;hg_22429088;hg_22429651;hg_22430499	1949
core	GO:0000302	response to reactive oxygen species	0.01237	27	16	6.37	0.593	1.908	hg_22426004;hg_22426127;hg_22427257;hg_22427492;hg_22428816;hg_22429109;hg_22429145;hg_22429232;hg_22429235;hg_22429935;hg_22430244;hg_22430615;hg_22430616;hg_22430631;hg_22431019;hg_22431161	1949
core	GO:0051345	positive regulation of hydrolase activity	0.01252	7	6	1.65	0.857	1.902	hg_22426032;hg_22426061;hg_22427118;hg_22428765;hg_22429984;hg_22430239	1949
core	GO:0031119	tRNA pseudouridine synthesis	0.01257	5	4	1.18	0.8	1.901	hg_22425658;hg_22425923;hg_22429056;hg_22429454	1949
core	GO:0000920	septum digestion after cytokinesis	0.01257	5	4	1.18	0.8	1.901	hg_22426032;hg_22427377;hg_22427490;hg_22428765	1949
core	GO:0044011	single-species biofilm formation on inanimate substrate	0.01256	9	5	2.12	0.556	1.901	hg_22426751;hg_22428400;hg_22430244;hg_22430478;hg_22430631	1949
core	GO:0007062	sister chromatid cohesion	0.01257	5	4	1.18	0.8	1.901	hg_22427431;hg_22428296;hg_22430399;hg_22430412	1949
core	GO:0015689	molybdate ion transport	0.01257	5	4	1.18	0.8	1.901	hg_22428231;hg_22428232;hg_22428233;hg_22428235	1949
core	GO:0019698	D-galacturonate catabolic process	0.01257	5	4	1.18	0.8	1.901	hg_22429513;hg_22429515;hg_22429516;hg_22430086	1949
core	GO:1903714	isoleucine transmembrane transport	0.01257	5	4	1.18	0.8	1.901	hg_22430065;hg_22430066;hg_22430067;hg_22430068	1949
core	GO:0010557	positive regulation of macromolecule biosynthetic process	0.01259	75	43	17.71	0.573	1.9	hg_22425805;hg_22425946;hg_22426572;hg_22426762;hg_22426986;hg_22427022;hg_22427027;hg_22427155;hg_22427172;hg_22427490;hg_22427491;hg_22428400;hg_22428409;hg_22428594;hg_22428994;hg_22429044;hg_22429055;hg_22429096;hg_22429108;hg_22429137;hg_22429231;hg_22429494;hg_22429529;hg_22429715;hg_22429776;hg_22429840;hg_22429897;hg_22429924;hg_22429956;hg_22429983;hg_22429997;hg_22430026;hg_22430071;hg_…	1949
core	GO:0017148	negative regulation of translation	0.01279	30	19	7.08	0.633	1.893	hg_22425656;hg_22426253;hg_22426271;hg_22427021;hg_22427024;hg_22427309;hg_22427310;hg_22427474;hg_22427583;hg_22428334;hg_22429102;hg_22429137;hg_22429187;hg_22429306;hg_22429865;hg_22429874;hg_22429897;hg_22429955;hg_22429976	1949
core	GO:0045892	negative regulation of DNA-templated transcription	0.01296	126	43	29.74	0.341	1.887	hg_22426129;hg_22426272;hg_22426733;hg_22426762;hg_22427019;hg_22427027;hg_22427089;hg_22427091;hg_22427270;hg_22427288;hg_22427373;hg_22427491;hg_22427530;hg_22428400;hg_22428462;hg_22428512;hg_22428871;hg_22428994;hg_22429028;hg_22429044;hg_22429096;hg_22429108;hg_22429494;hg_22429519;hg_22429530;hg_22429534;hg_22429625;hg_22429715;hg_22429731;hg_22429732;hg_22429776;hg_22429840;hg_22429874;hg_…	1949
core	GO:0006413	translational initiation	0.013	13	11	3.07	0.846	1.886	hg_22426253;hg_22426271;hg_22427021;hg_22427022;hg_22427309;hg_22427497;hg_22429306;hg_22429456;hg_22429897;hg_22429904;hg_22430997	1949
core	GO:0042823	pyridoxal phosphate biosynthetic process	0.01308	6	6	1.42	1	1.883	hg_22425660;hg_22427477;hg_22429060;hg_22429114;hg_22431020;hg_22431022	1949
core	GO:0046039	GTP metabolic process	0.0131	5	5	1.18	1	1.883	hg_22425895;hg_22425910;hg_22427683;hg_22427703;hg_22429088	1949
core	GO:0035672	oligopeptide transmembrane transport	0.01308	10	7	2.36	0.7	1.883	hg_22427493;hg_22427494;hg_22427575;hg_22427576;hg_22427577;hg_22427579;hg_22427593	1949
core	GO:0006285	base-excision repair, AP site formation	0.01312	4	4	0.94	1	1.882	hg_22425991;hg_22426055;hg_22429499;hg_22430511	1949
core	GO:0045900	negative regulation of translational elongation	0.01312	4	4	0.94	1	1.882	hg_22426253;hg_22429102;hg_22429187;hg_22429955	1949
core	GO:0030490	maturation of SSU-rRNA	0.01311	6	5	1.42	0.833	1.882	hg_22426263;hg_22428314;hg_22428362;hg_22429455;hg_22429896	1949
core	GO:0006473	protein acetylation	0.01311	10	6	2.36	0.6	1.882	hg_22426741;hg_22427107;hg_22427405;hg_22428886;hg_22429433;hg_22429445	1949
core	GO:2001295	malonyl-CoA biosynthetic process	0.01314	3	3	0.71	1	1.881	hg_22425656;hg_22428585;hg_22429930	1949
core	GO:0016036	cellular response to phosphate starvation	0.01314	3	3	0.71	1	1.881	hg_22425813;hg_22428526;hg_22430216	1949
core	GO:0044206	UMP salvage	0.01314	3	3	0.71	1	1.881	hg_22426022;hg_22428214;hg_22428375	1949
core	GO:0001896	autolysis	0.01314	3	3	0.71	1	1.881	hg_22426032;hg_22427377;hg_22428765	1949
core	GO:0019354	siroheme biosynthetic process	0.01314	3	3	0.71	1	1.881	hg_22426899;hg_22428779;hg_22429812	1949
core	GO:0098708	glucose import across plasma membrane	0.01314	3	3	0.71	1	1.881	hg_22427065;hg_22427066;hg_22427067	1949
core	GO:0006542	glutamine biosynthetic process	0.01314	3	3	0.71	1	1.881	hg_22427112;hg_22428603;hg_22428829	1949
core	GO:0090071	negative regulation of ribosome biogenesis	0.01314	3	3	0.71	1	1.881	hg_22427118;hg_22428334;hg_22429486	1949
core	GO:0006378	mRNA polyadenylation	0.01314	3	3	0.71	1	1.881	hg_22427151;hg_22429137;hg_22429453	1949
core	GO:0009090	homoserine biosynthetic process	0.01314	3	3	0.71	1	1.881	hg_22427278;hg_22429094;hg_22429192	1949
core	GO:0006616	SRP-dependent cotranslational protein targeting to membrane, translocation	0.01314	3	3	0.71	1	1.881	hg_22427313;hg_22429479;hg_22429893	1949
core	GO:0002943	tRNA dihydrouridine synthesis	0.01314	3	3	0.71	1	1.881	hg_22427663;hg_22428906;hg_22429925	1949
core	GO:0032324	molybdopterin cofactor biosynthetic process	0.01314	3	3	0.71	1	1.881	hg_22427683;hg_22427703;hg_22429088	1949
core	GO:0032297	negative regulation of DNA-templated DNA replication initiation	0.01314	3	3	0.71	1	1.881	hg_22428296;hg_22428373;hg_22429108	1949
core	GO:0019632	shikimate metabolic process	0.01314	3	3	0.71	1	1.881	hg_22428542;hg_22429801;hg_22429908	1949
core	GO:0046392	galactarate catabolic process	0.01314	3	3	0.71	1	1.881	hg_22428817;hg_22428818;hg_22428820	1949
core	GO:0009271	phage shock	0.01314	3	3	0.71	1	1.881	hg_22428907;hg_22430969;hg_22430970	1949
core	GO:0034644	cellular response to UV	0.01314	3	3	0.71	1	1.881	hg_22429115;hg_22430511;hg_22430616	1949
core	GO:0072344	rescue of stalled ribosome	0.01314	3	3	0.71	1	1.881	hg_22429136;hg_22429187;hg_22429900	1949
core	GO:0097366	response to bronchodilator	0.01314	3	3	0.71	1	1.881	hg_22429232;hg_22429235;hg_22430615	1949
core	GO:0070574	cadmium ion transmembrane transport	0.01314	3	3	0.71	1	1.881	hg_22429296;hg_22430011;hg_22430081	1949
core	GO:0042150	plasmid recombination	0.01314	3	3	0.71	1	1.881	hg_22429494;hg_22429693;hg_22430355	1949
core	GO:1990145	maintenance of translational fidelity	0.01314	3	3	0.71	1	1.881	hg_22429864;hg_22429890;hg_22429897	1949
core	GO:0097054	L-glutamate biosynthetic process	0.01314	3	3	0.71	1	1.881	hg_22429987;hg_22429993;hg_22429994	1949
core	GO:0010921	regulation of phosphatase activity	0.01314	3	3	0.71	1	1.881	hg_22430217;hg_22430219;hg_22430220	1949
core	GO:0006470	protein dephosphorylation	0.01317	18	9	4.25	0.5	1.88	hg_22425672;hg_22426985;hg_22427113;hg_22428204;hg_22428526;hg_22429063;hg_22429742;hg_22429777;hg_22430921	1949
core	GO:0006526	arginine biosynthetic process	0.01468	14	9	3.3	0.643	1.833	hg_22426014;hg_22426015;hg_22426017;hg_22426116;hg_22428632;hg_22429074;hg_22429494;hg_22429839;hg_22430365	1949
core	GO:0015837	amine transport	0.01477	10	6	2.36	0.6	1.831	hg_22426604;hg_22426605;hg_22427601;hg_22428324;hg_22428325;hg_22429673	1949
core	GO:0015940	pantothenate biosynthetic process	0.01477	10	6	2.36	0.6	1.831	hg_22427148;hg_22427149;hg_22427150;hg_22427475;hg_22428501;hg_22430070	1949
core	GO:0006207	'de novo' pyrimidine nucleobase biosynthetic process	0.01477	10	6	2.36	0.6	1.831	hg_22427419;hg_22429074;hg_22430367;hg_22430368;hg_22430998;hg_22431168	1949
core	GO:0042773	ATP synthesis coupled electron transport	0.02127	12	7	2.83	0.583	1.672	hg_22426765;hg_22426768;hg_22426772;hg_22426773;hg_22426774;hg_22426775;hg_22428494	1949
core	GO:0010501	RNA secondary structure unwinding	0.02133	8	5	1.89	0.625	1.671	hg_22425707;hg_22425989;hg_22427105;hg_22427582;hg_22429652	1949
core	GO:0015031	protein transport	0.02287	195	67	46.03	0.344	1.641	hg_22425716;hg_22425717;hg_22425718;hg_22425719;hg_22425720;hg_22425721;hg_22425722;hg_22425723;hg_22425724;hg_22425725;hg_22425726;hg_22425730;hg_22425972;hg_22426005;hg_22426006;hg_22426030;hg_22426265;hg_22426577;hg_22427032;hg_22427313;hg_22427489;hg_22427579;hg_22427593;hg_22427642;hg_22427645;hg_22427940;hg_22428212;hg_22428254;hg_22428255;hg_22428256;hg_22428257;hg_22428342;hg_22428383;hg_…	1949
core	GO:0071103	DNA conformation change	0.02525	49	26	11.57	0.531	1.598	hg_22427105;hg_22427271;hg_22427291;hg_22427385;hg_22427386;hg_22427431;hg_22427432;hg_22427433;hg_22427598;hg_22427648;hg_22428401;hg_22428486;hg_22428636;hg_22428639;hg_22428910;hg_22429629;hg_22429650;hg_22429694;hg_22429701;hg_22430189;hg_22430399;hg_22430412;hg_22430425;hg_22430468;hg_22430509;hg_22431198	1949
core	GO:0006970	response to osmotic stress	0.0254	32	20	7.55	0.625	1.595	hg_22425982;hg_22425986;hg_22426268;hg_22426604;hg_22426605;hg_22426606;hg_22427035;hg_22427490;hg_22428402;hg_22428403;hg_22428521;hg_22429068;hg_22429083;hg_22429115;hg_22429777;hg_22429812;hg_22430270;hg_22430460;hg_22431177;hg_22431178	1949
core	GO:0071236	cellular response to antibiotic	0.02597	13	8	3.07	0.615	1.586	hg_22427490;hg_22428254;hg_22428255;hg_22428692;hg_22430216;hg_22430244;hg_22430616;hg_22430631	1949
core	GO:0009231	riboflavin biosynthetic process	0.02608	11	6	2.6	0.545	1.584	hg_22428510;hg_22428511;hg_22429080;hg_22429236;hg_22429692;hg_22431012	1949
core	GO:0061077	chaperone-mediated protein folding	0.02632	31	16	7.32	0.516	1.58	hg_22427171;hg_22428371;hg_22428386;hg_22428485;hg_22428490;hg_22428592;hg_22429010;hg_22429059;hg_22429077;hg_22429084;hg_22429085;hg_22429540;hg_22429541;hg_22430196;hg_22430270;hg_22430485	1949
core	GO:0009263	deoxyribonucleotide biosynthetic process	0.0304	19	11	4.49	0.579	1.517	hg_22426060;hg_22426760;hg_22427134;hg_22427135;hg_22428213;hg_22428404;hg_22428405;hg_22428648;hg_22430370;hg_22430371;hg_22431152	1949
core	GO:0051205	protein insertion into membrane	0.03046	10	8	2.36	0.8	1.516	hg_22425903;hg_22426252;hg_22427313;hg_22428592;hg_22429304;hg_22429479;hg_22429893;hg_22430194	1949
core	GO:0006655	phosphatidylglycerol biosynthetic process	0.03056	8	6	1.89	0.75	1.515	hg_22425952;hg_22426740;hg_22426976;hg_22428595;hg_22430488;hg_22431011	1949
core	GO:0019344	cysteine biosynthetic process	0.03063	17	7	4.01	0.412	1.514	hg_22426028;hg_22428785;hg_22428787;hg_22429239;hg_22429240;hg_22429248;hg_22430510	1949
core	GO:0009236	cobalamin biosynthetic process	0.03061	7	5	1.65	0.714	1.514	hg_22426899;hg_22428364;hg_22428779;hg_22429812;hg_22430506	1949
core	GO:0046168	glycerol-3-phosphate catabolic process	0.03066	6	4	1.42	0.667	1.513	hg_22426029;hg_22429708;hg_22429709;hg_22429728	1949
core	GO:0015889	cobalamin transport	0.03066	6	4	1.42	0.667	1.513	hg_22427168;hg_22430491;hg_22431119;hg_22431122	1949
core	GO:0032784	regulation of DNA-templated transcription elongation	0.03066	6	4	1.42	0.667	1.513	hg_22427311;hg_22429483;hg_22429762;hg_22429951	1949
core	GO:0042884	microcin transport	0.03066	6	4	1.42	0.667	1.513	hg_22427574;hg_22427575;hg_22427576;hg_22427577	1949
core	GO:0019877	diaminopimelate biosynthetic process	0.03066	6	4	1.42	0.667	1.513	hg_22428346;hg_22428366;hg_22428607;hg_22429721	1949
core	GO:0044248	cellular catabolic process	0.03688	371	134	87.58	0.361	1.433	hg_22425732;hg_22425780;hg_22425896;hg_22425916;hg_22425941;hg_22425943;hg_22425952;hg_22425980;hg_22425990;hg_22425997;hg_22426004;hg_22426022;hg_22426059;hg_22426060;hg_22426063;hg_22426097;hg_22426098;hg_22426130;hg_22426271;hg_22426576;hg_22427018;hg_22427051;hg_22427052;hg_22427053;hg_22427169;hg_22427171;hg_22427254;hg_22427259;hg_22427265;hg_22427268;hg_22427374;hg_22427417;hg_22427420;hg_…	1949
core	GO:0035999	tetrahydrofolate interconversion	0.03877	9	5	2.12	0.556	1.412	hg_22425764;hg_22425941;hg_22426024;hg_22427285;hg_22429197	1949
core	GO:0032259	methylation	0.03892	266	57	62.79	0.214	1.41	hg_22425664;hg_22425670;hg_22425909;hg_22425925;hg_22425988;hg_22426011;hg_22426024;hg_22426166;hg_22426262;hg_22426579;hg_22426736;hg_22426899;hg_22426991;hg_22427062;hg_22427082;hg_22427131;hg_22427290;hg_22427358;hg_22427398;hg_22427416;hg_22427434;hg_22427692;hg_22428312;hg_22428336;hg_22428403;hg_22428613;hg_22428648;hg_22428689;hg_22428762;hg_22428766;hg_22428779;hg_22428814;hg_22428869;hg_…	1949
core	GO:0042255	ribosome assembly	0.04091	49	46	11.57	0.939	1.388	hg_22425707;hg_22425902;hg_22425989;hg_22426056;hg_22426057;hg_22426251;hg_22426261;hg_22426263;hg_22426264;hg_22427024;hg_22427111;hg_22427309;hg_22427312;hg_22427474;hg_22427583;hg_22428601;hg_22429061;hg_22429081;hg_22429453;hg_22429457;hg_22429481;hg_22429482;hg_22429486;hg_22429487;hg_22429495;hg_22429865;hg_22429873;hg_22429874;hg_22429875;hg_22429876;hg_22429877;hg_22429878;hg_22429879;hg_…	1949
core	GO:0009098	leucine biosynthetic process	0.04194	12	6	2.83	0.5	1.377	hg_22427491;hg_22429034;hg_22429035;hg_22429036;hg_22429037;hg_22429632	1949
core	GO:0071805	potassium ion transmembrane transport	0.0425	15	7	3.54	0.467	1.372	hg_22425995;hg_22429849;hg_22429902;hg_22429964;hg_22430241;hg_22430925;hg_22430979	1949
core	GO:0006817	phosphate ion transport	0.04285	14	11	3.3	0.786	1.368	hg_22425776;hg_22427088;hg_22428525;hg_22428526;hg_22428527;hg_22429710;hg_22430216;hg_22430217;hg_22430218;hg_22430219;hg_22430220	1949
core	GO:0006637	acyl-CoA metabolic process	0.04297	21	11	4.96	0.524	1.367	hg_22425656;hg_22426749;hg_22426751;hg_22428264;hg_22428476;hg_22428585;hg_22428989;hg_22428995;hg_22429930;hg_22430428;hg_22430492	1949
core	GO:0006401	RNA catabolic process	0.04304	38	14	8.97	0.368	1.366	hg_22425980;hg_22426063;hg_22426271;hg_22427265;hg_22428587;hg_22428651;hg_22428870;hg_22429175;hg_22429452;hg_22429652;hg_22429887;hg_22429936;hg_22430364;hg_22430988	1949
core	GO:0065002	intracellular protein transmembrane transport	0.04309	7	6	1.65	0.857	1.366	hg_22426005;hg_22426006;hg_22427313;hg_22429010;hg_22429479;hg_22429893	1949
core	GO:0010243	response to organonitrogen compound	0.04301	15	9	3.54	0.6	1.366	hg_22427491;hg_22428254;hg_22428255;hg_22428650;hg_22429067;hg_22429068;hg_22429952;hg_22429954;hg_22430237	1949
core	GO:0006177	GMP biosynthetic process	0.04315	6	5	1.42	0.833	1.365	hg_22425894;hg_22425895;hg_22426575;hg_22427143;hg_22430499	1949
core	GO:0046323	glucose import	0.0432	5	4	1.18	0.8	1.365	hg_22427065;hg_22427066;hg_22427067;hg_22429043	1949
core	GO:0051603	proteolysis involved in protein catabolic process	0.04311	8	6	1.89	0.75	1.365	hg_22427171;hg_22427268;hg_22428371;hg_22428487;hg_22428489;hg_22429973	1949
core	GO:0046834	lipid phosphorylation	0.04326	4	3	0.94	0.75	1.364	hg_22425812;hg_22425926;hg_22428845	1949
core	GO:0046210	nitric oxide catabolic process	0.04326	4	3	0.94	0.75	1.364	hg_22425943;hg_22429232;hg_22429235	1949
core	GO:0097171	ADP-L-glycero-beta-D-manno-heptose biosynthetic process	0.04326	4	3	0.94	0.75	1.364	hg_22426036;hg_22427320;hg_22428828	1949
core	GO:0006226	dUMP biosynthetic process	0.04326	4	3	0.94	0.75	1.364	hg_22426060;hg_22426760;hg_22428213	1949
core	GO:0006105	succinate metabolic process	0.04326	4	3	0.94	0.75	1.364	hg_22426097;hg_22429405;hg_22430944	1949
core	GO:0055129	L-proline biosynthetic process	0.04326	4	3	0.94	0.75	1.364	hg_22426570;hg_22426571;hg_22428876	1949
core	GO:0006166	purine ribonucleoside salvage	0.04326	4	3	0.94	0.75	1.364	hg_22426575;hg_22427143;hg_22428458	1949
core	GO:0015706	nitrate transmembrane transport	0.04326	4	3	0.94	0.75	1.364	hg_22426896;hg_22426897;hg_22430918	1949
core	GO:0006515	protein quality control for misfolded or incompletely synthesized proteins	0.04326	4	3	0.94	0.75	1.364	hg_22427171;hg_22428487;hg_22428489	1949
core	GO:0060702	negative regulation of endoribonuclease activity	0.04326	4	3	0.94	0.75	1.364	hg_22427265;hg_22429874;hg_22430364	1949
core	GO:0048473	D-methionine transport	0.04326	4	3	0.94	0.75	1.364	hg_22427318;hg_22427319;hg_22427348	1949
core	GO:0019294	keto-3-deoxy-D-manno-octulosonic acid biosynthetic process	0.04326	4	3	0.94	0.75	1.364	hg_22427438;hg_22429961;hg_22430620	1949
core	GO:0006108	malate metabolic process	0.04326	4	3	0.94	0.75	1.364	hg_22427700;hg_22429490;hg_22430535	1949
core	GO:0044209	AMP salvage	0.04326	4	3	0.94	0.75	1.364	hg_22427964;hg_22428453;hg_22428458	1949
core	GO:0006002	fructose 6-phosphate metabolic process	0.04326	4	3	0.94	0.75	1.364	hg_22429130;hg_22430010;hg_22430222	1949
unique	GO:0006306	DNA methylation	3.5e-06	180	53	29.54	0.294	5.456	hg_22434428;hg_22434745;hg_22435210;hg_22435913;hg_22437159;hg_22437704;hg_22438617;hg_22438692;hg_22439587;hg_22440264;hg_22440525;hg_22441746;hg_22441809;hg_22442765;hg_22443189;hg_22443711;hg_22444348;hg_22445160;hg_22445540;hg_22445964;hg_22445982;hg_22446927;hg_22447132;hg_22447366;hg_22447545;hg_22448137;hg_22448148;hg_22448420;hg_22449107;hg_22449127;hg_22449373;hg_22449480;hg_22452884;hg_…	8571
unique	GO:0055085	transmembrane transport	4.1e-06	1145	198	187.93	0.173	5.387	hg_22427425;hg_22434809;hg_22434810;hg_22434811;hg_22434823;hg_22434840;hg_22434841;hg_22434842;hg_22434848;hg_22434894;hg_22434979;hg_22434985;hg_22434995;hg_22435012;hg_22435015;hg_22435018;hg_22435020;hg_22435057;hg_22435074;hg_22435138;hg_22435161;hg_22435166;hg_22435171;hg_22435178;hg_22435179;hg_22435180;hg_22435190;hg_22435261;hg_22435464;hg_22435466;hg_22435467;hg_22436987;hg_22436995;hg_…	8571
unique	GO:0009307	DNA restriction-modification system	3.5e-05	122	38	20.02	0.311	4.456	hg_22435449;hg_22438617;hg_22438895;hg_22440419;hg_22440525;hg_22441219;hg_22442952;hg_22443250;hg_22444012;hg_22444496;hg_22445097;hg_22445773;hg_22445982;hg_22446929;hg_22447548;hg_22447739;hg_22447743;hg_22449361;hg_22449528;hg_22449691;hg_22451200;hg_22451237;hg_22451245;hg_22452028;hg_22452839;hg_22453616;hg_22453971;hg_22454207;hg_22454222;hg_22454229;hg_22454498;hg_22454571;hg_22454573;hg_…	8571
unique	GO:0015969	guanosine tetraphosphate metabolic process	6.4e-05	29	14	4.76	0.483	4.194	hg_22441514;hg_22443331;hg_22443833;hg_22447891;hg_22448195;hg_22449247;hg_22449482;hg_22450726;hg_22450735;hg_22451685;hg_22452165;hg_22454337;hg_22454915;hg_22454921	8571
unique	GO:0042776	proton motive force-driven mitochondrial ATP synthesis	0.00072	4	4	0.66	1	3.143	hg_22440302;hg_22440339;hg_22440340;hg_22440593	8571
unique	GO:0006278	RNA-templated DNA biosynthetic process	0.00133	53	18	8.7	0.34	2.876	hg_22440258;hg_22443200;hg_22443418;hg_22443514;hg_22445137;hg_22446119;hg_22446770;hg_22448389;hg_22449494;hg_22449511;hg_22450250;hg_22451316;hg_22451356;hg_22451760;hg_22452013;hg_22452504;hg_22455048;hg_22455142	8571
unique	GO:0006355	regulation of DNA-templated transcription	0.00182	1049	195	172.17	0.186	2.74	hg_22431118;hg_22432300;hg_22434667;hg_22434668;hg_22434981;hg_22435013;hg_22435017;hg_22435058;hg_22435062;hg_22435075;hg_22435131;hg_22435146;hg_22435189;hg_22435203;hg_22435216;hg_22435252;hg_22435462;hg_22435553;hg_22435890;hg_22436416;hg_22436419;hg_22436991;hg_22436999;hg_22437008;hg_22437327;hg_22437522;hg_22437560;hg_22438789;hg_22439233;hg_22439479;hg_22440265;hg_22440504;hg_22441039;hg_…	8571
unique	GO:0015891	siderophore transport	0.00592	41	12	6.73	0.293	2.228	hg_22434815;hg_22434920;hg_22434995;hg_22435001;hg_22435005;hg_22435021;hg_22449868;hg_22451055;hg_22453941;hg_22455419;hg_22455493;hg_22455654	8571
unique	GO:0016539	intein-mediated protein splicing	0.01548	4	3	0.66	0.75	1.81	hg_22441536;hg_22441660;hg_22441664	8571
unique	GO:0015833	peptide transport	0.02249	143	24	23.47	0.168	1.648	hg_22427425;hg_22434811;hg_22434838;hg_22435012;hg_22439535;hg_22439552;hg_22441212;hg_22441437;hg_22446804;hg_22449872;hg_22450235;hg_22454453;hg_22455438;hg_22455439;hg_22455440;hg_22455441;hg_22455442;hg_22455445;hg_22455495;hg_22455496;hg_22455540;hg_22455541;hg_22455636;hg_22455637	8571
unique	GO:0002182	cytoplasmic translational elongation	0.02692	2	2	0.33	1	1.57	hg_22439552;hg_22440027	8571
unique	GO:0006122	mitochondrial electron transport, ubiquinol to cytochrome c	0.02692	2	2	0.33	1	1.57	hg_22440443;hg_22440694	8571
unique	GO:0006304	DNA modification	0.03325	303	96	49.73	0.317	1.478	hg_22434428;hg_22434745;hg_22435210;hg_22435449;hg_22435787;hg_22435913;hg_22437159;hg_22437704;hg_22438617;hg_22438692;hg_22438895;hg_22439228;hg_22439587;hg_22440264;hg_22440419;hg_22440525;hg_22441219;hg_22441746;hg_22441809;hg_22442765;hg_22442952;hg_22443189;hg_22443250;hg_22443339;hg_22443711;hg_22444012;hg_22444346;hg_22444348;hg_22444496;hg_22445097;hg_22445160;hg_22445540;hg_22445773;hg_…	8571
unique	GO:0019290	siderophore biosynthetic process	0.04541	20	7	3.28	0.35	1.343	hg_22435159;hg_22435160;hg_22446474;hg_22446663;hg_22452167;hg_22452173;hg_22455644	8571
unique	GO:0009190	cyclic nucleotide biosynthetic process	0.04557	9	4	1.48	0.444	1.341	hg_22440026;hg_22444711;hg_22449538;hg_22454712	8571

## Sheet: Table_S4
## Table S4: geNomad prophage prediction result summary for 454 genomes
prophage_id	genomeId	contig_id	sampleId	SpeciesName	strain	blackleg_phenotype	blackleg_PCR	chr	start	end	integrated	prophage_length	topology	taxonomy	genomad.virus_score	genomad.fdr	genomad.n_hallmarks	genomad.marker_enrichment	genetic_code	contig_length	provirus	gene_count	viral_genes	host_genes	checkv_quality	miuvig_quality	completeness	completeness_method	contamination	kmer_freq	warnings	contamination_types	contamination_regions	host_contamination
g_1.vir_1	g_1	NZ_JANIEP010000002.1|provirus_289028_307080	GCF_024506455.1_ASM2450645v1	P. carotovorum	21TX0081	NA	NA	NZ_JANIEP010000002.1	289028	307080	Y	18053	Provirus	Viruses;Duplodnaviria;Heunggongvirae;Uroviricota;Caudoviricetes	0.9987	0.0013	11	30.0318	11	18053	No	22	16	0	Low-quality	Genome-fragment	48.66	AAI-based (medium-confidence)	0	1	NA	NA	NA	0
g_1.vir_2	g_1	NZ_JANIEP010000012.1|provirus_123417_141312	GCF_024506455.1_ASM2450645v1	P. carotovorum	21TX0081	NA	NA	NZ_JANIEP010000012.1	125857	141312	Y	15456	Provirus	Viruses;Duplodnaviria;Heunggongvirae;Uroviricota;Caudoviricetes	0.9982	0.0015	10	16.1536	11	17896	Yes	18	12	2	Low-quality	Genome-fragment	46.58	AAI-based (high-confidence)	13.63	1.01	NA	host,viral	1-2440,2441-17896	1
g_1.vir_3	g_1	NZ_JANIEP010000001.1|provirus_783980_805119	GCF_024506455.1_ASM2450645v1	P. carotovorum	21TX0081	NA	NA	NZ_JANIEP010000001.1	783980	805119	Y	21140	Provirus	Viruses;Duplodnaviria;Heunggongvirae;Uroviricota;Caudoviricetes	0.9981	0.0017	10	31.3103	11	21140	No	29	17	3	Medium-quality	Genome-fragment	64.48	AAI-based (high-confidence)	0	1	NA	NA	NA	0
g_1.vir_4	g_1	NZ_JANIEP010000010.1|provirus_171712_187471	GCF_024506455.1_ASM2450645v1	P. carotovorum	21TX0081	NA	NA	NZ_JANIEP010000010.1	171712	187471	Y	15760	Provirus	Viruses;Duplodnaviria;Heunggongvirae;Uroviricota;Caudoviricetes	0.9979	0.0018	8	18.2332	11	15760	No	27	10	1	Low-quality	Genome-fragment	37.08	AAI-based (medium-confidence)	0	1	NA	NA	NA	0
g_1.vir_5	g_1	NZ_JANIEP010000019.1	GCF_024506455.1_ASM2450645v1	P. carotovorum	21TX0081	NA	NA	NZ_JANIEP010000019.1	NA	NA	N	1940	No terminal repeats	Viruses;Duplodnaviria;Heunggongvirae;Uroviricota;Caudoviricetes	0.773	0.0468	1	2.8951	11	1940	No	5	1	0	Low-quality	Genome-fragment	0.86	HMM-based (lower-bound)	0	1.48	NA	NA	NA	0
g_2.vir_1	g_2	NZ_CP090597.1|provirus_849746_904661	GCF_024498875.1_ASM2449887v1	P. aroidearum	QJ002	NA	NA	NZ_CP090597.1	849746	904661	Y	54916	Provirus	Viruses;Duplodnaviria;Heunggongvirae;Uroviricota;Caudoviricetes	0.9985	0.0015	16	76.4128	11	54916	No	72	36	2	High-quality	High-quality	100	AAI-based (medium-confidence)	0	1	NA	NA	NA	0
g_2.vir_2	g_2	NZ_CP090597.1|provirus_1859562_1878022	GCF_024498875.1_ASM2449887v1	P. aroidearum	QJ002	NA	NA	NZ_CP090597.1	1859562	1878022	Y	18461	Provirus	Viruses;Duplodnaviria;Heunggongvirae;Uroviricota;Caudoviricetes	0.9968	0.0023	11	30.5002	11	18461	No	24	16	0	Low-quality	Genome-fragment	49.76	AAI-based (medium-confidence)	0	1	NA	NA	NA	0
g_2.vir_3	g_2	NZ_CP090597.1|provirus_3100863_3163382	GCF_024498875.1_ASM2449887v1	P. aroidearum	QJ002	NA	NA	NZ_CP090597.1	3123640	3160326	Y	36687	Provirus	Viruses;Duplodnaviria;Heunggongvirae;Uroviricota;Caudoviricetes	0.9951	0.0032	21	40.2758	11	62520	Yes	71	29	9	Complete	High-quality	100	Provirus (high-confidence)	41.32	1	contig >1.5x longer than expected genome length	host,viral,host	1-22777,22778-59464,59465-62520	1
g_2.vir_4	g_2	NZ_CP090597.1|provirus_2661510_2674246	GCF_024498875.1_ASM2449887v1	P. aroidearum	QJ002	NA	NA	NZ_CP090597.1	2661510	2674246	Y	12737	Provirus	Viruses;Duplodnaviria;Heunggongvirae;Uroviricota;Caudoviricetes	0.9911	0.0046	1	8.3662	11	12737	No	19	5	1	Low-quality	Genome-fragment	17.92	HMM-based (lower-bound)	0	1	NA	NA	NA	0
g_3.vir_1	g_3	NZ_CP090596.1|provirus_814363_875403	GCF_024498855.1_ASM2449885v1	P. aroidearum	QJ003	NA	NA	NZ_CP090596.1	814363	875403	Y	61041	Provirus	Viruses;Duplodnaviria;Heunggongvirae;Uroviricota;Caudoviricetes	0.9986	0.0014	22	94.5447	11	61041	No	86	48	1	High-quality	High-quality	100	AAI-based (medium-confidence)	0	1.25	contig >1.5x longer than expected genome length	NA	NA	0
g_3.vir_2	g_3	NZ_CP090596.1|provirus_1395784_1429640	GCF_024498855.1_ASM2449885v1	P. aroidearum	QJ003	NA	NA	NZ_CP090596.1	1395784	1429640	Y	33857	Provirus	Viruses;Duplodnaviria;Heunggongvirae;Uroviricota;Caudoviricetes	0.9985	0.0014	13	50.0674	11	33857	No	42	27	0	Medium-quality	Genome-fragment	86.92	AAI-based (medium-confidence)	0	1	NA	NA	NA	0
g_3.vir_3	g_3	NZ_CP090596.1|provirus_1319020_1359789	GCF_024498855.1_ASM2449885v1	P. aroidearum	QJ003	NA	NA	NZ_CP090596.1	1319020	1359789	Y	40770	Provirus	Viruses;Duplodnaviria;Heunggongvirae;Uroviricota;Caudoviricetes	0.9984	0.0015	14	58.8676	11	40770	No	51	31	2	High-quality	High-quality	100	AAI-based (medium-confidence)	0	1	NA	NA	NA	0
g_3.vir_4	g_3	NZ_CP090596.1|provirus_1941538_1959998	GCF_024498855.1_ASM2449885v1	P. aroidearum	QJ003	NA	NA	NZ_CP090596.1	1941538	1959998	Y	18461	Provirus	Viruses;Duplodnaviria;Heunggongvirae;Uroviricota;Caudoviricetes	0.9968	0.0019	11	30.5002	11	18461	No	24	16	0	Low-quality	Genome-fragment	49.76	AAI-based (medium-confidence)	0	1	NA	NA	NA	0
g_3.vir_5	g_3	NZ_CP090596.1|provirus_3182721_3245240	GCF_024498855.1_ASM2449885v1	P. aroidearum	QJ003	NA	NA	NZ_CP090596.1	3205498	3242184	Y	36687	Provirus	Viruses;Duplodnaviria;Heunggongvirae;Uroviricota;Caudoviricetes	0.9951	0.0025	21	40.2758	11	62520	Yes	71	29	9	Complete	High-quality	100	Provirus (high-confidence)	41.32	1	contig >1.5x longer than expected genome length	host,viral,host	1-22777,22778-59464,59465-62520	1
g_3.vir_6	g_3	NZ_CP090596.1|provirus_2743368_2756104	GCF_024498855.1_ASM2449885v1	P. aroidearum	QJ003	NA	NA	NZ_CP090596.1	2743368	2756104	Y	12737	Provirus	Viruses;Duplodnaviria;Heunggongvirae;Uroviricota;Caudoviricetes	0.9911	0.0036	1	8.3662	11	12737	No	19	5	1	Low-quality	Genome-fragment	17.92	HMM-based (lower-bound)	0	1	NA	NA	NA	0
g_4.vir_1	g_4	NZ_CP090595.1|provirus_1382757_1416621	GCF_024498835.1_ASM2449883v1	P. aroidearum	QJ011	NA	NA	NZ_CP090595.1	1382757	1416621	Y	33865	Provirus	Viruses;Duplodnaviria;Heunggongvirae;Uroviricota;Caudoviricetes	0.9987	0.0013	12	55.4799	11	33865	No	43	30	1	Medium-quality	Genome-fragment	86.48	AAI-based (medium-confidence)	0	1	NA	NA	NA	0
g_4.vir_2	g_4	NZ_CP090595.1|provirus_814366_862373	GCF_024498835.1_ASM2449883v1	P. aroidearum	QJ011	NA	NA	NZ_CP090595.1	814366	862373	Y	48008	Provirus	Viruses;Duplodnaviria;Heunggongvirae;Uroviricota;Caudoviricetes	0.9987	0.0013	14	73.7261	11	48008	No	64	35	1	High-quality	High-quality	100	AAI-based (medium-confidence)	0	1	NA	NA	NA	0
g_4.vir_3	g_4	NZ_CP090595.1|provirus_1305990_1346762	GCF_024498835.1_ASM2449883v1	P. aroidearum	QJ011	NA	NA	NZ_CP090595.1	1305990	1346762	Y	40773	Provirus	Viruses;Duplodnaviria;Heunggongvirae;Uroviricota;Caudoviricetes	0.9984	0.0014	14	58.1667	11	40773	No	51	31	2	High-quality	High-quality	100	AAI-based (medium-confidence)	0	1	NA	NA	NA	0
g_4.vir_4	g_4	NZ_CP090595.1|provirus_1928519_1946979	GCF_024498835.1_ASM2449883v1	P. aroidearum	QJ011	NA	NA	NZ_CP090595.1	1928519	1946979	Y	18461	Provirus	Viruses;Duplodnaviria;Heunggongvirae;Uroviricota;Caudoviricetes	0.9968	0.0019	11	30.5002	11	18461	No	24	16	0	Low-quality	Genome-fragment	49.76	AAI-based (medium-confidence)	0	1	NA	NA	NA	0
g_4.vir_5	g_4	NZ_CP090595.1|provirus_3169820_3232339	GCF_024498835.1_ASM2449883v1	P. aroidearum	QJ011	NA	NA	NZ_CP090595.1	3192597	3229283	Y	36687	Provirus	Viruses;Duplodnaviria;Heunggongvirae;Uroviricota;Caudoviricetes	0.9951	0.0025	21	40.2758	11	62520	Yes	71	29	9	Complete	High-quality	100	Provirus (high-confidence)	41.32	1	contig >1.5x longer than expected genome length	host,viral,host	1-22777,22778-59464,59465-62520	1
g_4.vir_6	g_4	NZ_CP090595.1|provirus_2730467_2743203	GCF_024498835.1_ASM2449883v1	P. aroidearum	QJ011	NA	NA	NZ_CP090595.1	2730467	2743203	Y	12737	Provirus	Viruses;Duplodnaviria;Heunggongvirae;Uroviricota;Caudoviricetes	0.9911	0.0035	1	8.3662	11	12737	No	19	5	1	Low-quality	Genome-fragment	17.92	HMM-based (lower-bound)	0	1	NA	NA	NA	0
g_5.vir_1	g_5	NZ_CP090594.1|provirus_4663316_4683131	GCF_024498815.1_ASM2449881v1	P. aroidearum	QJ034	NA	NA	NZ_CP090594.1	4663316	4683131	Y	19816	Provirus	Viruses;Duplodnaviria;Heunggongvirae;Uroviricota;Caudoviricetes	0.9983	0.0017	4	23.7234	11	19816	No	31	5	0	Low-quality	Genome-fragment	32	HMM-based (lower-bound)	0	1	NA	NA	NA	0
g_5.vir_2	g_5	NZ_CP090594.1|provirus_2916627_2933672	GCF_024498815.1_ASM2449881v1	P. aroidearum	QJ034	NA	NA	NZ_CP090594.1	2916627	2933672	Y	17046	Provirus	Viruses;Duplodnaviria;Heunggongvirae;Uroviricota;Caudoviricetes	0.9981	0.0018	11	30.0272	11	17046	No	23	16	0	Low-quality	Genome-fragment	45.95	AAI-based (medium-confidence)	0	1	NA	NA	NA	0
g_6.vir_1	g_6	NZ_CP090592.1|provirus_849746_870182	GCF_024498775.1_ASM2449877v1	P. aroidearum	QJ311	NA	NA	NZ_CP090592.1	849746	870182	Y	20437	Provirus	Viruses;Duplodnaviria;Heunggongvirae;Uroviricota;Caudoviricetes	0.9982	0.0018	4	20.9329	11	20437	No	28	5	1	Medium-quality	Genome-fragment	80.65	AAI-based (high-confidence)	0	1	NA	NA	NA	0
g_6.vir_2	g_6	NZ_CP090592.1|provirus_1825079_1843539	GCF_024498775.1_ASM2449877v1	P. aroidearum	QJ311	NA	NA	NZ_CP090592.1	1825079	1843539	Y	18461	Provirus	Viruses;Duplodnaviria;Heunggongvirae;Uroviricota;Caudoviricetes	0.9968	0.0025	11	30.5002	11	18461	No	24	16	0	Low-quality	Genome-fragment	49.76	AAI-based (medium-confidence)	0	1	NA	NA	NA	0
g_6.vir_3	g_6	NZ_CP090592.1|provirus_2627028_2639764	GCF_024498775.1_ASM2449877v1	P. aroidearum	QJ311	NA	NA	NZ_CP090592.1	2627028	2639764	Y	12737	Provirus	Viruses;Duplodnaviria;Heunggongvirae;Uroviricota;Caudoviricetes	0.9911	0.0046	1	8.3662	11	12737	No	19	5	1	Low-quality	Genome-fragment	17.92	HMM-based (lower-bound)	0	1	NA	NA	NA	0
g_7.vir_1	g_7	NZ_CP090591.1|provirus_4663332_4683147	GCF_024498755.1_ASM2449875v1	P. aroidearum	QJ313	NA	NA	NZ_CP090591.1	4663332	4683147	Y	19816	Provirus	Viruses;Duplodnaviria;Heunggongvirae;Uroviricota;Caudoviricetes	0.9983	0.0017	4	23.7234	11	19816	No	31	5	0	Low-quality	Genome-fragment	32	HMM-based (lower-bound)	0	1	NA	NA	NA	0
g_7.vir_2	g_7	NZ_CP090591.1|provirus_2916627_2933672	GCF_024498755.1_ASM2449875v1	P. aroidearum	QJ313	NA	NA	NZ_CP090591.1	2916627	2933672	Y	17046	Provirus	Viruses;Duplodnaviria;Heunggongvirae;Uroviricota;Caudoviricetes	0.9981	0.0018	11	30.0272	11	17046	No	23	16	0	Low-quality	Genome-fragment	45.95	AAI-based (medium-confidence)	0	1	NA	NA	NA	0
g_8.vir_1	g_8	NZ_CP090590.1|provirus_4639492_4659307	GCF_024498735.1_ASM2449873v1	P. aroidearum	QJ315	NA	NA	NZ_CP090590.1	4639492	4659307	Y	19816	Provirus	Viruses;Duplodnaviria;Heunggongvirae;Uroviricota;Caudoviricetes	0.9983	0.0017	4	23.7234	11	19816	No	31	5	0	Low-quality	Genome-fragment	32	HMM-based (lower-bound)	0	1	NA	NA	NA	0
g_8.vir_2	g_8	NZ_CP090590.1|provirus_2892787_2909832	GCF_024498735.1_ASM2449873v1	P. aroidearum	QJ315	NA	NA	NZ_CP090590.1	2892787	2909832	Y	17046	Provirus	Viruses;Duplodnaviria;Heunggongvirae;Uroviricota;Caudoviricetes	0.9981	0.0018	11	30.0272	11	17046	No	23	16	0	Low-quality	Genome-fragment	45.95	AAI-based (medium-confidence)	0	1	NA	NA	NA	0
g_9.vir_1	g_9	NZ_CP090588.1|provirus_2258783_2307479	GCF_024498715.1_ASM2449871v1	P. aroidearum	AK042	NA	NA	NZ_CP090588.1	2258783	2307479	Y	48697	Provirus	Viruses;Duplodnaviria;Heunggongvirae;Uroviricota;Caudoviricetes	0.9987	0.0013	14	74.848	11	48697	No	61	39	2	High-quality	High-quality	100	AAI-based (high-confidence)	0	1.02	NA	NA	NA	0
g_9.vir_2	g_9	NZ_CP090588.1|provirus_1870284_1918070	GCF_024498715.1_ASM2449871v1	P. aroidearum	AK042	NA	NA	NZ_CP090588.1	1870284	1916080	Y	45797	Provirus	Viruses;Duplodnaviria;Heunggongvirae;Uroviricota;Caudoviricetes	0.9986	0.0013	20	68.9379	11	47787	Yes	63	39	2	High-quality	High-quality	100	AAI-based (high-confidence)	4.16	1.01	NA	viral,host	1-45797,45798-47787	1
g_9.vir_3	g_9	NZ_CP090588.1|provirus_176261_209971	GCF_024498715.1_ASM2449871v1	P. aroidearum	AK042	NA	NA	NZ_CP090588.1	176261	209971	Y	33711	Provirus	Viruses;Duplodnaviria;Heunggongvirae;Uroviricota;Caudoviricetes	0.9985	0.0014	19	46.4923	11	33711	No	42	26	1	High-quality	High-quality	100	AAI-based (high-confidence)	0	1	NA	NA	NA	0
g_9.vir_4	g_9	NZ_CP090588.1|provirus_2037054_2061809	GCF_024498715.1_ASM2449871v1	P. aroidearum	AK042	NA	NA	NZ_CP090588.1	2037054	2061809	Y	24756	Provirus	Viruses;Duplodnaviria;Heunggongvirae;Uroviricota;Caudoviricetes	0.9976	0.0016	7	20.4288	11	24756	No	29	13	1	Medium-quality	Genome-fragment	73.86	AAI-based (medium-confidence)	0	1	NA	NA	NA	0
g_9.vir_5	g_9	NZ_CP090588.1|provirus_1939052_1955277	GCF_024498715.1_ASM2449871v1	P. aroidearum	AK042	NA	NA	NZ_CP090588.1	1939052	1955277	Y	16226	Provirus	Viruses;Duplodnaviria;Heunggongvirae;Uroviricota;Caudoviricetes	0.9944	0.0024	10	27.1504	11	16226	No	20	14	0	Low-quality	Genome-fragment	43.73	AAI-based (medium-confidence)	0	1	NA	NA	NA	0
g_9.vir_6	g_9	NZ_CP090588.1|provirus_1973166_1980940	GCF_024498715.1_ASM2449871v1	P. aroidearum	AK042	NA	NA	NZ_CP090588.1	1973166	1980940	Y	7775	Provirus	Viruses;Duplodnaviria;Heunggongvirae;Uroviricota;Caudoviricetes	0.9938	0.0031	0	7.2205	11	7775	No	9	0	0	Low-quality	Genome-fragment	15.01	AAI-based (medium-confidence)	0	1	no viral genes detected	NA	NA	0
g_10.vir_1	g_10	NZ_CP090587.1|provirus_2258783_2307299	GCF_024498675.1_ASM2449867v1	P. aroidearum	AK049	NA	NA	NZ_CP090587.1	2258783	2307299	Y	48517	Provirus	Viruses;Duplodnaviria;Heunggongvirae;Uroviricota;Caudoviricetes	0.9987	0.0013	14	73.1298	11	48517	No	61	39	2	High-quality	High-quality	100	AAI-based (high-confidence)	0	1.01	NA	NA	NA	0
g_10.vir_2	g_10	NZ_CP090587.1|provirus_1870284_1918070	GCF_024498675.1_ASM2449867v1	P. aroidearum	AK049	NA	NA	NZ_CP090587.1	1870284	1916080	Y	45797	Provirus	Viruses;Duplodnaviria;Heunggongvirae;Uroviricota;Caudoviricetes	0.9986	0.0013	20	68.9379	11	47787	Yes	63	39	2	High-quality	High-quality	100	AAI-based (high-confidence)	4.16	1.01	NA	viral,host	1-45797,45798-47787	1
g_10.vir_3	g_10	NZ_CP090587.1|provirus_176261_209971	GCF_024498675.1_ASM2449867v1	P. aroidearum	AK049	NA	NA	NZ_CP090587.1	176261	209971	Y	33711	Provirus	Viruses;Duplodnaviria;Heunggongvirae;Uroviricota;Caudoviricetes	0.9985	0.0014	19	46.4923	11	33711	No	42	26	1	High-quality	High-quality	100	AAI-based (high-confidence)	0	1	NA	NA	NA	0
g_10.vir_4	g_10	NZ_CP090587.1|provirus_2037054_2061809	GCF_024498675.1_ASM2449867v1	P. aroidearum	AK049	NA	NA	NZ_CP090587.1	2037054	2061809	Y	24756	Provirus	Viruses;Duplodnaviria;Heunggongvirae;Uroviricota;Caudoviricetes	0.9976	0.0016	7	20.4288	11	24756	No	29	13	1	Medium-quality	Genome-fragment	73.86	AAI-based (medium-confidence)	0	1	NA	NA	NA	0
g_10.vir_5	g_10	NZ_CP090587.1|provirus_1939052_1955277	GCF_024498675.1_ASM2449867v1	P. aroidearum	AK049	NA	NA	NZ_CP090587.1	1939052	1955277	Y	16226	Provirus	Viruses;Duplodnaviria;Heunggongvirae;Uroviricota;Caudoviricetes	0.9944	0.0024	10	27.1504	11	16226	No	20	14	0	Low-quality	Genome-fragment	43.73	AAI-based (medium-confidence)	0	1	NA	NA	NA	0
g_10.vir_6	g_10	NZ_CP090587.1|provirus_1973166_1980940	GCF_024498675.1_ASM2449867v1	P. aroidearum	AK049	NA	NA	NZ_CP090587.1	1973166	1980940	Y	7775	Provirus	Viruses;Duplodnaviria;Heunggongvirae;Uroviricota;Caudoviricetes	0.9938	0.0031	0	7.2205	11	7775	No	9	0	0	Low-quality	Genome-fragment	15.01	AAI-based (medium-confidence)	0	1	no viral genes detected	NA	NA	0
g_11.vir_1	g_11	BRCV01000002.1|provirus_123944_139811	GCA_024343715.1_ASM2434371v1	P. carotovorum	MAFF 301875	NA	NA	BRCV01000002.1	123944	139811	Y	15868	Provirus	Viruses;Duplodnaviria;Heunggongvirae;Uroviricota;Caudoviricetes	0.9973	0.0027	10	27.3556	11	15868	No	21	14	0	Low-quality	Genome-fragment	42.77	AAI-based (medium-confidence)	0	1	NA	NA	NA	0
g_12.vir_1	g_12	BRCU01000001.1|provirus_153455_188586	GCA_024343685.1_ASM2434368v1	P. versatile	MAFF 730217	NA	NA	BRCU01000001.1	153455	188586	Y	35132	Provirus	Viruses;Duplodnaviria;Heunggongvirae;Uroviricota;Caudoviricetes	0.9987	0.0013	16	57.9641	11	35132	No	43	25	1	High-quality	High-quality	100	AAI-based (high-confidence)	0	1	NA	NA	NA	0
g_12.vir_2	g_12	BRCU01000020.1|provirus_60993_118603	GCA_024343685.1_ASM2434368v1	P. versatile	MAFF 730217	NA	NA	BRCU01000020.1	60993	118603	Y	57611	Provirus	Viruses;Duplodnaviria;Heunggongvirae;Uroviricota;Caudoviricetes	0.9984	0.0015	7	67.344	11	57611	No	67	39	0	Medium-quality	Genome-fragment	88.39	AAI-based (high-confidence)	0	1	NA	NA	NA	0
g_12.vir_3	g_12	BRCU01000006.1|provirus_114143_132964	GCA_024343685.1_ASM2434368v1	P. versatile	MAFF 730217	NA	NA	BRCU01000006.1	114143	132964	Y	18822	Provirus	Viruses;Duplodnaviria;Heunggongvirae;Uroviricota;Caudoviricetes	0.998	0.0016	3	16.7186	11	18822	No	21	3	1	Low-quality	Genome-fragment	32.83	HMM-based (lower-bound)	0	1	NA	NA	NA	0
g_12.vir_4	g_12	BRCU01000030.1|provirus_9053_25558	GCA_024343685.1_ASM2434368v1	P. versatile	MAFF 730217	NA	NA	BRCU01000030.1	9053	25558	Y	16506	Provirus	Viruses;Duplodnaviria;Heunggongvirae;Uroviricota;Caudoviricetes	0.997	0.002	10	27.1504	11	16506	No	21	14	0	Low-quality	Genome-fragment	44.46	AAI-based (medium-confidence)	0	1	NA	NA	NA	0
g_12.vir_5	g_12	BRCU01000015.1|provirus_103304_119974	GCA_024343685.1_ASM2434368v1	P. versatile	MAFF 730217	NA	NA	BRCU01000015.1	103304	119974	Y	16671	Provirus	Viruses;Duplodnaviria;Heunggongvirae;Uroviricota;Caudoviricetes	0.9965	0.0023	0	17.6955	11	16671	No	21	3	0	Low-quality	Genome-fragment	31.3	HMM-based (lower-bound)	0	1	NA	NA	NA	0
g_13.vir_1	g_13	BRCT01000002.1|provirus_175962_225017	GCA_024343655.1_ASM2434365v1	P. brasiliense	MAFF 331060	NA	NA	BRCT01000002.1	175962	225017	Y	49056	Provirus	Viruses;Duplodnaviria;Heunggongvirae;Uroviricota;Caudoviricetes	0.9988	0.0012	10	70.5538	11	49056	No	64	38	2	High-quality	High-quality	100	AAI-based (high-confidence)	0	1	NA	NA	NA	0
g_13.vir_2	g_13	BRCT01000002.1|provirus_416732_448383	GCA_024343655.1_ASM2434365v1	P. brasiliense	MAFF 331060	NA	NA	BRCT01000002.1	416732	448383	Y	31652	Provirus	Viruses;Duplodnaviria;Heunggongvirae;Uroviricota;Caudoviricetes	0.9985	0.0014	13	53.4714	11	31652	No	39	22	0	High-quality	High-quality	100	AAI-based (high-confidence)	0	1	NA	NA	NA	0
g_13.vir_3	g_13	BRCT01000001.1|provirus_244059_259307	GCA_024343655.1_ASM2434365v1	P. brasiliense	MAFF 331060	NA	NA	BRCT01000001.1	244059	259307	Y	15249	Provirus	Viruses;Duplodnaviria;Heunggongvirae;Uroviricota;Caudoviricetes	0.9979	0.0016	10	27.7409	11	15249	No	20	14	0	Low-quality	Genome-fragment	41.1	AAI-based (medium-confidence)	0	1	NA	NA	NA	0
g_13.vir_4	g_13	BRCT01000003.1|provirus_261182_272140	GCA_024343655.1_ASM2434365v1	P. brasiliense	MAFF 331060	NA	NA	BRCT01000003.1	261182	272140	Y	10959	Provirus	Viruses;Duplodnaviria;Heunggongvirae;Uroviricota;Caudoviricetes	0.9931	0.0029	1	8.824	11	10959	No	12	3	0	Low-quality	Genome-fragment	30.45	HMM-based (lower-bound)	0	1	NA	NA	NA	0
g_14.vir_1	g_14	BRCS01000002.1|provirus_430599_466031	GCA_024343625.1_ASM2434362v1	P. polonicum	MAFF 311524	NA	NA	BRCS01000002.1	430599	466031	Y	35433	Provirus	Viruses;Duplodnaviria;Heunggongvirae;Uroviricota;Caudoviricetes	0.9987	0.0013	16	54.4481	11	35433	No	42	23	1	High-quality	High-quality	100	AAI-based (high-confidence)	0	1	NA	NA	NA	0
g_14.vir_2	g_14	BRCS01000001.1|provirus_624846_640059	GCA_024343625.1_ASM2434362v1	P. polonicum	MAFF 311524	NA	NA	BRCS01000001.1	624846	640059	Y	15214	Provirus	Viruses;Duplodnaviria;Heunggongvirae;Uroviricota;Caudoviricetes	0.9984	0.0014	9	27.7039	11	15214	No	19	14	0	Low-quality	Genome-fragment	41.01	AAI-based (medium-confidence)	0	1	NA	NA	NA	0
g_14.vir_3	g_14	BRCS01000013.1|provirus_104250_140741	GCA_024343625.1_ASM2434362v1	P. polonicum	MAFF 311524	NA	NA	BRCS01000013.1	104250	140741	Y	36492	Provirus	Viruses;Duplodnaviria;Heunggongvirae;Uroviricota;Caudoviricetes	0.9982	0.0016	4	37.6859	11	36492	No	38	26	0	Medium-quality	Genome-fragment	55.64	AAI-based (medium-confidence)	0	1	NA	NA	NA	0
g_14.vir_4	g_14	BRCS01000004.1|provirus_336687_362514	GCA_024343625.1_ASM2434362v1	P. polonicum	MAFF 311524	NA	NA	BRCS01000004.1	336687	362514	Y	25828	Provirus	Viruses;Duplodnaviria;Heunggongvirae;Uroviricota;Caudoviricetes	0.9975	0.0018	3	27.3456	11	25828	No	34	10	1	Medium-quality	Genome-fragment	50.2	AAI-based (medium-confidence)	0	1	NA	NA	NA	0
g_15.vir_1	g_15	BRCR01000029.1|provirus_4552_25622	GCA_024343595.1_ASM2434359v1	P. carotovorum	MAFF 302107	NA	NA	BRCR01000029.1	4552	25622	Y	21071	Provirus	Viruses;Duplodnaviria;Heunggongvirae;Uroviricota;Caudoviricetes	0.9987	0.0013	4	33.0317	11	21071	No	37	18	0	Medium-quality	Genome-fragment	51.72	AAI-based (medium-confidence)	0	1	NA	NA	NA	0
g_15.vir_2	g_15	BRCR01000031.1|provirus_137_8645	GCA_024343595.1_ASM2434359v1	P. carotovorum	MAFF 302107	NA	NA	BRCR01000031.1	137	8645	Y	8509	Provirus	Viruses;Duplodnaviria;Heunggongvirae;Uroviricota;Caudoviricetes	0.9956	0.0028	0	7.8723	11	8509	No	9	0	0	Low-quality	Genome-fragment	22.7	AAI-based (medium-confidence)	0	1	no viral genes detected	NA	NA	0
g_15.vir_3	g_15	BRCR01000064.1	GCA_024343595.1_ASM2434359v1	P. carotovorum	MAFF 302107	NA	NA	BRCR01000064.1	NA	NA	N	1804	No terminal repeats	Viruses;Duplodnaviria;Heunggongvirae;Uroviricota;Caudoviricetes	0.93	0.0252	1	1.7183	11	1804	No	2	0	1	Not-determined	Genome-fragment	NA	NA	0	1	no viral genes detected	NA	NA	0
g_15.vir_4	g_15	BRCR01000049.1	GCA_024343595.1_ASM2434359v1	P. carotovorum	MAFF 302107	NA	NA	BRCR01000049.1	NA	NA	N	5317	No terminal repeats	Unclassified	0.8857	0.0475	0	0.8946	11	5317	No	5	0	1	Not-determined	Genome-fragment	NA	NA	0	1	no viral genes detected	NA	NA	0
g_16.vir_1	g_16	BRLF01000013.1|provirus_135065_139090	GCA_024343495.1_ASM2434349v1	P. carotovorum	NBRC12380	NA	NA	BRLF01000013.1	135065	139090	Y	4026	Provirus	Viruses;Duplodnaviria;Heunggongvirae;Uroviricota;Caudoviricetes	0.9987	0.0013	0	7.6269	11	4026	No	8	2	0	Low-quality	Genome-fragment	8.93	AAI-based (high-confidence)	0	1.01	NA	NA	NA	0
g_16.vir_2	g_16	BRLF01000009.1|provirus_13097_44497	GCA_024343495.1_ASM2434349v1	P. carotovorum	NBRC12380	NA	NA	BRLF01000009.1	13097	44497	Y	31401	Provirus	Viruses;Duplodnaviria;Heunggongvirae;Uroviricota;Caudoviricetes	0.9986	0.0013	22	47.7072	11	31401	No	40	31	0	High-quality	High-quality	96.02	AAI-based (high-confidence)	0	1	NA	NA	NA	0
g_16.vir_3	g_16	BRLF01000001.1|provirus_951560_985850	GCA_024343495.1_ASM2434349v1	P. carotovorum	NBRC12380	NA	NA	BRLF01000001.1	951560	985850	Y	34291	Provirus	Viruses;Duplodnaviria;Heunggongvirae;Uroviricota;Caudoviricetes	0.9986	0.0014	18	44.7122	11	34291	No	42	30	0	Medium-quality	Genome-fragment	75.65	AAI-based (medium-confidence)	0	1	NA	NA	NA	0
g_16.vir_4	g_16	BRLF01000006.1|provirus_232141_283990	GCA_024343495.1_ASM2434349v1	P. carotovorum	NBRC12380	NA	NA	BRLF01000006.1	232141	279320	Y	47180	Provirus	Viruses;Duplodnaviria;Heunggongvirae;Uroviricota;Caudoviricetes	0.9984	0.0014	13	74.8956	11	51850	Yes	67	33	3	High-quality	High-quality	100	AAI-based (high-confidence)	9.01	1	NA	viral,host	1-47180,47181-51850	1
g_16.vir_5	g_16	BRLF01000013.1|provirus_100909_116930	GCA_024343495.1_ASM2434349v1	P. carotovorum	NBRC12380	NA	NA	BRLF01000013.1	100909	116930	Y	16022	Provirus	Viruses;Duplodnaviria;Heunggongvirae;Uroviricota;Caudoviricetes	0.9979	0.0016	11	27.8717	11	16022	No	21	15	0	Low-quality	Genome-fragment	43.19	AAI-based (medium-confidence)	0	1	NA	NA	NA	0
g_16.vir_6	g_16	BRLF01000017.1|provirus_79496_89156	GCA_024343495.1_ASM2434349v1	P. carotovorum	NBRC12380	NA	NA	BRLF01000017.1	79496	89156	Y	9661	Provirus	Viruses;Duplodnaviria;Heunggongvirae;Uroviricota;Caudoviricetes	0.9978	0.0017	1	12.6754	11	9661	No	16	1	0	Low-quality	Genome-fragment	6.19	HMM-based (lower-bound)	0	1	NA	NA	NA	0
g_16.vir_7	g_16	BRLF01000001.1|provirus_2_27357	GCA_024343495.1_ASM2434349v1	P. carotovorum	NBRC12380	NA	NA	BRLF01000001.1	2	27357	Y	27356	Provirus	Viruses;Duplodnaviria;Heunggongvirae;Uroviricota;Caudoviricetes	0.9967	0.0019	6	24.2902	11	27356	No	33	13	2	Medium-quality	Genome-fragment	81.62	AAI-based (medium-confidence)	0	1	NA	NA	NA	0
g_17.vir_1	g_17	BRLE01000002.1|provirus_295364_330514	GCA_024343475.1_ASM2434347v1	P. odoriferum	NBRC3830	NA	NA	BRLE01000002.1	295364	330514	Y	35151	Provirus	Viruses;Duplodnaviria;Heunggongvirae;Uroviricota;Caudoviricetes	0.9988	0.0012	15	56.8824	11	35151	No	44	26	1	High-quality	High-quality	100	AAI-based (high-confidence)	0	1	NA	NA	NA	0
g_17.vir_2	g_17	BRLE01000018.1|provirus_13108_45164	GCA_024343475.1_ASM2434347v1	P. odoriferum	NBRC3830	NA	NA	BRLE01000018.1	13108	45164	Y	32057	Provirus	Viruses;Duplodnaviria;Heunggongvirae;Uroviricota;Caudoviricetes	0.9982	0.0015	21	49.5468	11	32057	No	44	31	0	High-quality	High-quality	96.55	AAI-based (high-confidence)	0	1	NA	NA	NA	0
g_17.vir_3	g_17	BRLE01000011.1|provirus_46032_62776	GCA_024343475.1_ASM2434347v1	P. odoriferum	NBRC3830	NA	NA	BRLE01000011.1	46032	62776	Y	16745	Provirus	Viruses;Duplodnaviria;Heunggongvirae;Uroviricota;Caudoviricetes	0.998	0.0016	11	28.8545	11	16745	No	22	15	0	Low-quality	Genome-fragment	45.14	AAI-based (medium-confidence)	0	1	NA	NA	NA	0
g_17.vir_4	g_17	BRLE01000004.1|provirus_332203_349102	GCA_024343475.1_ASM2434347v1	P. odoriferum	NBRC3830	NA	NA	BRLE01000004.1	332203	349102	Y	16900	Provirus	Viruses;Duplodnaviria;Heunggongvirae;Uroviricota;Caudoviricetes	0.9933	0.0029	1	12.8989	11	16900	No	24	4	0	Low-quality	Genome-fragment	30.54	HMM-based (lower-bound)	0	1	NA	NA	NA	0
g_18.vir_1	g_18	BRLD01000023.1|provirus_40607_80181	GCA_024343445.1_ASM2434344v1	P. versatile	NBRC3380	NA	NA	BRLD01000023.1	40607	80181	Y	39575	Provirus	Viruses;Duplodnaviria;Heunggongvirae;Uroviricota;Caudoviricetes	0.9989	0.0011	15	84.8532	11	39575	No	63	46	0	Medium-quality	Genome-fragment	84.48	AAI-based (medium-confidence)	0	1	NA	NA	NA	0
g_18.vir_2	g_18	BRLD01000018.1|provirus_68940_97062	GCA_024343445.1_ASM2434344v1	P. versatile	NBRC3380	NA	NA	BRLD01000018.1	68940	97062	Y	28123	Provirus	Viruses;Duplodnaviria;Heunggongvirae;Uroviricota;Caudoviricetes	0.9989	0.0011	8	39.9712	11	28123	No	29	25	0	Medium-quality	Genome-fragment	69.97	AAI-based (high-confidence)	0	1	NA	NA	NA	0
g_18.vir_3	g_18	BRLD01000017.1|provirus_111695_116849	GCA_024343445.1_ASM2434344v1	P. versatile	NBRC3380	NA	NA	BRLD01000017.1	111695	116849	Y	5155	Provirus	Viruses;Duplodnaviria;Heunggongvirae;Uroviricota;Caudoviricetes	0.9987	0.0011	2	7.5192	11	5155	No	6	3	0	Low-quality	Genome-fragment	8.99	HMM-based (lower-bound)	0	1	NA	NA	NA	0
g_18.vir_4	g_18	BRLD01000014.1|provirus_64447_137035	GCA_024343445.1_ASM2434344v1	P. versatile	NBRC3380	NA	NA	BRLD01000014.1	69047	114429	Y	45383	Provirus	Viruses;Duplodnaviria;Heunggongvirae;Uroviricota;Caudoviricetes	0.9981	0.0013	17	69.8837	11	72589	Yes	73	31	9	Complete	High-quality	100	Provirus (high-confidence)	37.48	1	contig >1.5x longer than expected genome length	host,viral,host	1-4600,4601-49983,49984-72589	1
g_18.vir_5	g_18	BRLD01000022.1|provirus_1_12726	GCA_024343445.1_ASM2434344v1	P. versatile	NBRC3380	NA	NA	BRLD01000022.1	1	12726	Y	12726	Provirus	Viruses;Duplodnaviria;Heunggongvirae;Uroviricota;Caudoviricetes	0.9979	0.0015	1	20.3802	11	12726	No	24	10	0	Low-quality	Genome-fragment	31.53	AAI-based (medium-confidence)	0	1	NA	NA	NA	0
g_18.vir_6	g_18	BRLD01000016.1|provirus_8974_25497	GCA_024343445.1_ASM2434344v1	P. versatile	NBRC3380	NA	NA	BRLD01000016.1	8974	25497	Y	16524	Provirus	Viruses;Duplodnaviria;Heunggongvirae;Uroviricota;Caudoviricetes	0.9978	0.0016	10	27.1504	11	16524	No	21	14	0	Low-quality	Genome-fragment	44.54	AAI-based (medium-confidence)	0	1	NA	NA	NA	0
g_18.vir_7	g_18	BRLD01000025.1|provirus_65146_70075	GCA_024343445.1_ASM2434344v1	P. versatile	NBRC3380	NA	NA	BRLD01000025.1	65146	70075	Y	4930	Provirus	Viruses;Duplodnaviria;Heunggongvirae;Uroviricota;Caudoviricetes	0.9976	0.0017	0	6.1868	11	4930	No	9	4	0	Low-quality	Genome-fragment	11.77	AAI-based (high-confidence)	0	1	NA	NA	NA	0
g_18.vir_8	g_18	BRLD01000053.1	GCA_024343445.1_ASM2434344v1	P. versatile	NBRC3380	NA	NA	BRLD01000053.1	NA	NA	N	786	No terminal repeats	Viruses;Duplodnaviria;Heunggongvirae;Uroviricota;Caudoviricetes	0.965	0.0059	1	1.2884	11	786	No	2	1	0	Low-quality	Genome-fragment	1.82	AAI-based (high-confidence)	0	1	NA	NA	NA	0
g_19.vir_1	g_19	BRCW01000002.1|provirus_133466_166951	GCA_024343355.1_ASM2434335v1	P. parvum	MAFF 301879	NA	NA	BRCW01000002.1	133466	166951	Y	33486	Provirus	Viruses;Duplodnaviria;Heunggongvirae;Uroviricota;Caudoviricetes	0.9987	0.0013	11	54.5159	11	33486	No	46	34	0	High-quality	High-quality	95.04	AAI-based (high-confidence)	0	1	NA	NA	NA	0
g_19.vir_2	g_19	BRCW01000022.1|provirus_362_38510	GCA_024343355.1_ASM2434335v1	P. parvum	MAFF 301879	NA	NA	BRCW01000022.1	362	38510	Y	38149	Provirus	Viruses;Duplodnaviria;Heunggongvirae;Uroviricota;Caudoviricetes	0.9977	0.0018	22	45.7817	11	38149	No	50	31	1	High-quality	High-quality	100	AAI-based (high-confidence)	0	1	NA	NA	NA	0
g_19.vir_3	g_19	BRCW01000003.1|provirus_87463_104251	GCA_024343355.1_ASM2434335v1	P. parvum	MAFF 301879	NA	NA	BRCW01000003.1	87463	104251	Y	16789	Provirus	Viruses;Duplodnaviria;Heunggongvirae;Uroviricota;Caudoviricetes	0.9967	0.0023	10	26.8265	11	16789	No	21	14	0	Low-quality	Genome-fragment	45.22	AAI-based (medium-confidence)	0	1	NA	NA	NA	0
g_19.vir_4	g_19	BRCW01000054.1	GCA_024343355.1_ASM2434335v1	P. parvum	MAFF 301879	NA	NA	BRCW01000054.1	NA	NA	N	8023	No terminal repeats	Viruses;Duplodnaviria;Heunggongvirae;Uroviricota;Caudoviricetes	0.9872	0.005	0	5.5984	11	8023	No	11	1	1	Medium-quality	Genome-fragment	67.17	AAI-based (medium-confidence)	0	1	NA	NA	NA	0
g_19.vir_5	g_19	BRCW01000073.1	GCA_024343355.1_ASM2434335v1	P. parvum	MAFF 301879	NA	NA	BRCW01000073.1	NA	NA	N	595	No terminal repeats	Viruses;Duplodnaviria;Heunggongvirae;Uroviricota;Caudoviricetes	0.9256	0.0188	1	0.9776	11	595	No	1	1	0	Not-determined	Genome-fragment	NA	NA	0	1	NA	NA	NA	0
g_20.vir_1	g_20	BRCQ01000001.1|provirus_1635511_1651465	GCA_024343335.1_ASM2434333v1	P. actinidiae	MAFF 301937	NA	NA	BRCQ01000001.1	1635511	1651465	Y	15955	Provirus	Viruses;Duplodnaviria;Heunggongvirae;Uroviricota;Caudoviricetes	0.9984	0.0016	10	28.0799	11	15955	No	21	15	0	Low-quality	Genome-fragment	43.01	AAI-based (medium-confidence)	0	1	NA	NA	NA	0
g_20.vir_2	g_20	BRCQ01000001.1|provirus_781811_823479	GCA_024343335.1_ASM2434333v1	P. actinidiae	MAFF 301937	NA	NA	BRCQ01000001.1	785214	823479	Y	38266	Provirus	Viruses;Duplodnaviria;Heunggongvirae;Uroviricota;Caudoviricetes	0.9983	0.0016	20	54.172	11	41669	Yes	52	30	4	High-quality	High-quality	100	AAI-based (medium-confidence)	8.17	1	NA	host,viral	1-3403,3404-41669	1
g_20.vir_3	g_20	BRCQ01000001.1|provirus_2660761_2672390	GCA_024343335.1_ASM2434333v1	P. actinidiae	MAFF 301937	NA	NA	BRCQ01000001.1	2660761	2672390	Y	11630	Provirus	Viruses;Duplodnaviria;Heunggongvirae;Uroviricota;Caudoviricetes	0.9969	0.0021	1	8.4539	11	11630	No	13	3	0	Low-quality	Genome-fragment	32.31	HMM-based (lower-bound)	0	1	NA	NA	NA	0
g_20.vir_4	g_20	BRCQ01000001.1|provirus_2795680_2806112	GCA_024343335.1_ASM2434333v1	P. actinidiae	MAFF 301937	NA	NA	BRCQ01000001.1	2795680	2806112	Y	10433	Provirus	Viruses;Duplodnaviria;Heunggongvirae;Uroviricota;Caudoviricetes	0.9871	0.0048	1	6.7144	11	10433	No	16	0	2	Low-quality	Genome-fragment	26.43	AAI-based (medium-confidence)	0	1	no viral genes detected	NA	NA	0
g_20.vir_5	g_20	BRCQ01000006.1|provirus_82163_97675	GCA_024343335.1_ASM2434333v1	P. actinidiae	MAFF 301937	NA	NA	BRCQ01000006.1	82163	90853	Y	8691	Provirus	Viruses;Duplodnaviria;Heunggongvirae;Uroviricota;Caudoviricetes	0.9857	0.0067	1	7.9566	11	15513	Yes	16	2	3	Medium-quality	Genome-fragment	72.76	AAI-based (medium-confidence)	43.98	1	NA	viral,host	1-8691,8692-15513	1
g_21.vir_1	g_21	BRCP01000001.1|provirus_232976_249217	GCA_024343295.1_ASM2434329v1	P. punjabense	MAFF 301899	NA	NA	BRCP01000001.1	232976	249217	Y	16242	Provirus	Viruses;Duplodnaviria;Heunggongvirae;Uroviricota;Caudoviricetes	0.9986	0.0014	11	28.4008	11	16242	No	20	15	0	Low-quality	Genome-fragment	43.78	AAI-based (medium-confidence)	0	1	NA	NA	NA	0
g_21.vir_2	g_21	BRCP01000006.1|provirus_96105_124499	GCA_024343295.1_ASM2434329v1	P. punjabense	MAFF 301899	NA	NA	BRCP01000006.1	96105	124499	Y	28395	Provirus	Viruses;Duplodnaviria;Heunggongvirae;Uroviricota;Caudoviricetes	0.9983	0.0015	12	48.1992	11	28395	No	36	20	0	High-quality	High-quality	94.01	AAI-based (high-confidence)	0	1	NA	NA	NA	0
g_21.vir_3	g_21	BRCP01000004.1|provirus_291888_309111	GCA_024343295.1_ASM2434329v1	P. punjabense	MAFF 301899	NA	NA	BRCP01000004.1	291888	309111	Y	17224	Provirus	Viruses;Duplodnaviria;Heunggongvirae;Uroviricota;Caudoviricetes	0.9972	0.0019	1	13.7886	11	17224	No	22	4	0	Low-quality	Genome-fragment	30.45	HMM-based (lower-bound)	0	1	NA	NA	NA	0
g_22.vir_1	g_22	BRCO01000001.1|provirus_1528620_1544372	GCA_024343235.1_ASM2434323v1	P. carotovorum	MAFF 301889	NA	NA	BRCO01000001.1	1528620	1544372	Y	15753	Provirus	Viruses;Duplodnaviria;Heunggongvirae;Uroviricota;Caudoviricetes	0.9984	0.0016	10	27.5357	11	15753	No	21	14	0	Low-quality	Genome-fragment	42.46	AAI-based (medium-confidence)	0	1	NA	NA	NA	0
g_23.vir_1	g_23	BRCN01000002.1|provirus_176619_209895	GCA_024343135.1_ASM2434313v1	P. odoriferum	MAFF 301877	NA	NA	BRCN01000002.1	176619	209895	Y	33277	Provirus	Viruses;Duplodnaviria;Heunggongvirae;Uroviricota;Caudoviricetes	0.9985	0.0015	21	53.7051	11	33277	No	44	32	1	High-quality	High-quality	100	AAI-based (high-confidence)	0	1	NA	NA	NA	0
g_23.vir_2	g_23	BRCN01000001.1|provirus_1373026_1389776	GCA_024343135.1_ASM2434313v1	P. odoriferum	MAFF 301877	NA	NA	BRCN01000001.1	1373026	1389776	Y	16751	Provirus	Viruses;Duplodnaviria;Heunggongvirae;Uroviricota;Caudoviricetes	0.9982	0.0017	11	28.8545	11	16751	No	22	15	0	Low-quality	Genome-fragment	45.15	AAI-based (medium-confidence)	0	1	NA	NA	NA	0
g_24.vir_1	g_24	BRCM01000001.1|provirus_370955_408995	GCA_024343095.1_ASM2434309v1	P. brasiliense	MAFF 301653	NA	NA	BRCM01000001.1	370955	408995	Y	38041	Provirus	Viruses;Duplodnaviria;Heunggongvirae;Uroviricota;Caudoviricetes	0.9983	0.0017	24	54.421	11	38041	No	47	35	0	High-quality	High-quality	100	AAI-based (high-confidence)	0	1	NA	NA	NA	0
g_24.vir_2	g_24	BRCM01000002.1|provirus_129378_175678	GCA_024343095.1_ASM2434309v1	P. brasiliense	MAFF 301653	NA	NA	BRCM01000002.1	129378	175678	Y	46301	Provirus	Viruses;Duplodnaviria;Heunggongvirae;Uroviricota;Caudoviricetes	0.9979	0.0019	5	51.323	11	46301	No	57	29	2	Medium-quality	Genome-fragment	70.69	AAI-based (medium-confidence)	0	1	NA	NA	NA	0
g_24.vir_3	g_24	BRCM01000001.1|provirus_1572012_1587291	GCA_024343095.1_ASM2434309v1	P. brasiliense	MAFF 301653	NA	NA	BRCM01000001.1	1572012	1587291	Y	15280	Provirus	Viruses;Duplodnaviria;Heunggongvirae;Uroviricota;Caudoviricetes	0.9974	0.0021	10	27.7409	11	15280	No	20	14	0	Low-quality	Genome-fragment	41.19	AAI-based (medium-confidence)	0	1	NA	NA	NA	0
g_24.vir_4	g_24	BRCM01000001.1|provirus_1608805_1616061	GCA_024343095.1_ASM2434309v1	P. brasiliense	MAFF 301653	NA	NA	BRCM01000001.1	1608805	1616061	Y	7257	Provirus	Viruses;Duplodnaviria;Heunggongvirae;Uroviricota;Caudoviricetes	0.9925	0.0034	0	7.1407	11	7257	No	8	0	0	Low-quality	Genome-fragment	19.28	AAI-based (medium-confidence)	0	1	no viral genes detected	NA	NA	0
g_25.vir_1	g_25	BRCL01000001.1|provirus_1075633_1115451	GCA_024343035.1_ASM2434303v1	P. aroidearum	MAFF 301645	NA	NA	BRCL01000001.1	1075633	1110793	Y	35161	Provirus	Viruses;Duplodnaviria;Heunggongvirae;Uroviricota;Caudoviricetes	0.9982	0.0018	10	57.7194	11	39819	Yes	47	24	2	Medium-quality	Genome-fragment	78.98	AAI-based (high-confidence)	11.7	1	NA	viral,host	1-35161,35162-39819	1
g_25.vir_2	g_25	BRCL01000005.1|provirus_253595_272045	GCA_024343035.1_ASM2434303v1	P. aroidearum	MAFF 301645	NA	NA	BRCL01000005.1	253595	272045	Y	18451	Provirus	Viruses;Duplodnaviria;Heunggongvirae;Uroviricota;Caudoviricetes	0.997	0.0024	11	30.295	11	18451	No	24	16	0	Low-quality	Genome-fragment	49.73	AAI-based (medium-confidence)	0	1	NA	NA	NA	0
g_25.vir_3	g_25	BRCL01000002.1|provirus_390592_401942	GCA_024343035.1_ASM2434303v1	P. aroidearum	MAFF 301645	NA	NA	BRCL01000002.1	390592	401942	Y	11351	Provirus	Viruses;Duplodnaviria;Heunggongvirae;Uroviricota;Caudoviricetes	0.9959	0.003	1	8.1426	11	11351	No	14	3	1	Low-quality	Genome-fragment	31.54	HMM-based (lower-bound)	0	1	NA	NA	NA	0
g_26.vir_1	g_26	BRCK01000001.1|provirus_148996_196148	GCA_024342945.1_ASM2434294v1	P. carotovorum	MAFF 301619	NA	NA	BRCK01000001.1	148996	196148	Y	47153	Provirus	Viruses;Duplodnaviria;Heunggongvirae;Uroviricota;Caudoviricetes	0.9986	0.0014	17	64.7418	11	47153	No	60	34	0	High-quality	High-quality	100	AAI-based (high-confidence)	0	1.01	NA	NA	NA	0
g_26.vir_2	g_26	BRCK01000001.1|provirus_1368608_1414131	GCA_024342945.1_ASM2434294v1	P. carotovorum	MAFF 301619	NA	NA	BRCK01000001.1	1372946	1414131	Y	41186	Provirus	Viruses;Duplodnaviria;Heunggongvirae;Uroviricota;Caudoviricetes	0.9986	0.0014	9	71.4117	11	45524	Yes	75	41	3	High-quality	High-quality	100	AAI-based (high-confidence)	9.53	1	NA	host,viral	1-4338,4339-45524	1
g_26.vir_3	g_26	BRCK01000004.1|provirus_219999_253435	GCA_024342945.1_ASM2434294v1	P. carotovorum	MAFF 301619	NA	NA	BRCK01000004.1	219999	253435	Y	33437	Provirus	Viruses;Duplodnaviria;Heunggongvirae;Uroviricota;Caudoviricetes	0.9984	0.0014	19	47.592	11	33437	No	40	28	0	High-quality	High-quality	99.82	AAI-based (medium-confidence)	0	1	NA	NA	NA	0
g_26.vir_4	g_26	BRCK01000002.1|provirus_351794_390824	GCA_024342945.1_ASM2434294v1	P. carotovorum	MAFF 301619	NA	NA	BRCK01000002.1	353641	390824	Y	37184	Provirus	Viruses;Duplodnaviria;Heunggongvirae;Uroviricota;Caudoviricetes	0.9982	0.0015	22	55.6016	11	39031	Yes	48	33	2	High-quality	High-quality	100	AAI-based (high-confidence)	4.73	1	NA	host,viral	1-1847,1848-39031	1
g_26.vir_5	g_26	BRCK01000001.1|provirus_475077_538724	GCA_024342945.1_ASM2434294v1	P. carotovorum	MAFF 301619	NA	NA	BRCK01000001.1	475077	538724	Y	63648	Provirus	Viruses;Duplodnaviria;Heunggongvirae;Uroviricota;Caudoviricetes	0.9979	0.0017	7	67.9823	11	63648	No	77	40	2	High-quality	High-quality	97.34	AAI-based (high-confidence)	0	1	NA	NA	NA	0
g_26.vir_6	g_26	BRCK01000001.1|provirus_116806_132375	GCA_024342945.1_ASM2434294v1	P. carotovorum	MAFF 301619	NA	NA	BRCK01000001.1	116806	132375	Y	15570	Provirus	Viruses;Duplodnaviria;Heunggongvirae;Uroviricota;Caudoviricetes	0.9953	0.0022	10	27.5357	11	15570	No	21	14	0	Low-quality	Genome-fragment	41.97	AAI-based (medium-confidence)	0	1	NA	NA	NA	0
g_26.vir_7	g_26	BRCK01000012.1	GCA_024342945.1_ASM2434294v1	P. carotovorum	MAFF 301619	NA	NA	BRCK01000012.1	NA	NA	N	8158	No terminal repeats	Unclassified	0.9752	0.0054	1	1.461	11	8158	No	1	0	1	Not-determined	Genome-fragment	NA	NA	0	1	no viral genes detected	NA	NA	0
g_27.vir_1	g_27	BRCJ01000001.1|provirus_815562_826604	GCA_024342865.1_ASM2434286v1	P. atrosepticum	MAFF 301296	NA	NA	BRCJ01000001.1	815562	826604	Y	11043	Provirus	Viruses;Duplodnaviria;Heunggongvirae;Uroviricota;Caudoviricetes	0.9968	0.0032	1	8.824	11	11043	No	11	3	0	Low-quality	Genome-fragment	30.68	HMM-based (lower-bound)	0	1	NA	NA	NA	0
g_27.vir_2	g_27	BRCJ01000003.1|provirus_85885_105416	GCA_024342865.1_ASM2434286v1	P. atrosepticum	MAFF 301296	NA	NA	BRCJ01000003.1	85885	105416	Y	19532	Provirus	Viruses;Duplodnaviria;Heunggongvirae;Uroviricota;Caudoviricetes	0.984	0.0096	1	9.7139	11	19532	No	25	2	1	Medium-quality	Genome-fragment	88.22	AAI-based (high-confidence)	0	1	NA	NA	NA	0
g_28.vir_1	g_28	BRCI01000011.1|provirus_80844_97340	GCA_024342805.1_ASM2434280v1	P. versatile	MAFF 106664	NA	NA	BRCI01000011.1	80844	97340	Y	16497	Provirus	Viruses;Duplodnaviria;Heunggongvirae;Uroviricota;Caudoviricetes	0.9977	0.0023	10	26.6213	11	16497	No	21	14	0	Low-quality	Genome-fragment	44.44	AAI-based (medium-confidence)	0	1	NA	NA	NA	0
g_28.vir_2	g_28	BRCI01000002.1|provirus_226801_248765	GCA_024342805.1_ASM2434280v1	P. versatile	MAFF 106664	NA	NA	BRCI01000002.1	226801	242407	Y	15607	Provirus	Viruses;Duplodnaviria;Heunggongvirae;Uroviricota;Caudoviricetes	0.9949	0.0037	0	18.806	11	21965	Yes	24	3	4	Low-quality	Genome-fragment	29.3	HMM-based (lower-bound)	28.95	1	NA	viral,host	1-15607,15608-21965	1
g_29.vir_1	g_29	BRCH01000002.1|provirus_294174_341653	GCA_024342785.1_ASM2434278v1	P. brasiliense	MAFF 106568	NA	NA	BRCH01000002.1	294174	341653	Y	47480	Provirus	Viruses;Duplodnaviria;Heunggongvirae;Uroviricota;Caudoviricetes	0.9987	0.0013	13	88.7696	11	47480	No	78	50	0	High-quality	High-quality	100	AAI-based (high-confidence)	0	1	NA	NA	NA	0
g_29.vir_2	g_29	BRCH01000012.1|provirus_88034_106340	GCA_024342785.1_ASM2434278v1	P. brasiliense	MAFF 106568	NA	NA	BRCH01000012.1	88034	106340	Y	18307	Provirus	Viruses;Duplodnaviria;Heunggongvirae;Uroviricota;Caudoviricetes	0.9985	0.0014	12	31.3316	11	18307	No	23	17	0	Low-quality	Genome-fragment	49.34	AAI-based (medium-confidence)	0	1.01	NA	NA	NA	0
g_29.vir_3	g_29	BRCH01000023.1|provirus_26051_60319	GCA_024342785.1_ASM2434278v1	P. brasiliense	MAFF 106568	NA	NA	BRCH01000023.1	26051	60319	Y	34269	Provirus	Viruses;Duplodnaviria;Heunggongvirae;Uroviricota;Caudoviricetes	0.9983	0.0015	21	48.3398	11	34269	No	44	33	0	High-quality	High-quality	100	AAI-based (high-confidence)	0	1.01	NA	NA	NA	0
g_30.vir_1	g_30	NZ_JAMWYQ010000001.1|provirus_37365_56118	GCF_023914135.1_ASM2391413v1	P. versatile	22TC1	NA	NA	NZ_JAMWYQ010000001.1	37365	56118	Y	18754	Provirus	Viruses;Duplodnaviria;Heunggongvirae;Uroviricota;Caudoviricetes	0.9976	0.0024	12	31.31	11	18754	No	24	17	0	Medium-quality	Genome-fragment	50.52	AAI-based (medium-confidence)	0	1	NA	NA	NA	0
g_30.vir_2	g_30	NZ_JAMWYQ010000001.1|provirus_83112_103112	GCF_023914135.1_ASM2391413v1	P. versatile	22TC1	NA	NA	NZ_JAMWYQ010000001.1	83112	103112	Y	20001	Provirus	Viruses;Duplodnaviria;Heunggongvirae;Uroviricota;Caudoviricetes	0.9866	0.0079	0	6.1806	11	20001	No	19	0	3	Medium-quality	Genome-fragment	56.6	AAI-based (medium-confidence)	0	1.08	no viral genes detected	NA	NA	0
g_31.vir_1	g_31	NZ_CP065178.1|provirus_1032009_1064838	GCF_014946825.2_ASM1494682v2	P. quasiaquaticum	A398-S21-F17	NA	NA	NZ_CP065178.1	1032009	1064838	Y	32830	Provirus	Viruses;Duplodnaviria;Heunggongvirae;Uroviricota;Caudoviricetes	0.9982	0.0018	21	50.2606	11	32830	No	45	32	0	High-quality	High-quality	98.81	AAI-based (high-confidence)	0	1.01	NA	NA	NA	0
g_31.vir_2	g_31	NZ_CP065178.1|provirus_2553878_2572820	GCF_014946825.2_ASM1494682v2	P. quasiaquaticum	A398-S21-F17	NA	NA	NZ_CP065178.1	2553878	2572820	Y	18943	Provirus	Viruses;Duplodnaviria;Heunggongvirae;Uroviricota;Caudoviricetes	0.9981	0.0018	11	29.5679	11	18943	No	24	16	0	Medium-quality	Genome-fragment	51.06	AAI-based (medium-confidence)	0	1	NA	NA	NA	0
g_31.vir_3	g_31	NZ_CP065178.1|provirus_266049_282569	GCF_014946825.2_ASM1494682v2	P. quasiaquaticum	A398-S21-F17	NA	NA	NZ_CP065178.1	266049	282569	Y	16521	Provirus	Viruses;Duplodnaviria;Heunggongvirae;Uroviricota;Caudoviricetes	0.9972	0.0022	1	16.7189	11	16521	No	28	4	0	Low-quality	Genome-fragment	29.75	HMM-based (lower-bound)	0	1	NA	NA	NA	0
g_31.vir_4	g_31	NZ_CP065178.1|provirus_4178996_4194848	GCF_014946825.2_ASM1494682v2	P. quasiaquaticum	A398-S21-F17	NA	NA	NZ_CP065178.1	4178996	4194848	Y	15853	Provirus	Viruses;Duplodnaviria;Heunggongvirae;Uroviricota;Caudoviricetes	0.9968	0.0024	1	14.0556	11	15853	No	24	5	1	Medium-quality	Genome-fragment	50.08	AAI-based (medium-confidence)	0	1	NA	NA	NA	0
g_31.vir_5	g_31	NZ_CP065178.1|provirus_1663661_1672230	GCF_014946825.2_ASM1494682v2	P. quasiaquaticum	A398-S21-F17	NA	NA	NZ_CP065178.1	1663661	1672230	Y	8570	Provirus	Viruses;Duplodnaviria;Heunggongvirae;Uroviricota;Caudoviricetes	0.9956	0.0028	0	7.8723	11	8570	No	10	0	0	Low-quality	Genome-fragment	22.8	AAI-based (medium-confidence)	0	1	no viral genes detected	NA	NA	0
g_32.vir_1	g_32	NZ_CP065177.1|provirus_1922468_1970674	GCF_014946775.2_ASM1494677v2	P. quasiaquaticum	A477-S1-J17	NA	NA	NZ_CP065177.1	1922468	1970674	Y	48207	Provirus	Viruses;Duplodnaviria;Heunggongvirae;Uroviricota;Caudoviricetes	0.9986	0.0014	10	68.1615	11	48207	No	64	36	3	High-quality	High-quality	99.49	AAI-based (high-confidence)	0	1	NA	NA	NA	0
g_32.vir_2	g_32	NZ_CP065177.1|provirus_2710553_2727005	GCF_014946775.2_ASM1494677v2	P. quasiaquaticum	A477-S1-J17	NA	NA	NZ_CP065177.1	2710553	2727005	Y	16453	Provirus	Viruses;Duplodnaviria;Heunggongvirae;Uroviricota;Caudoviricetes	0.9976	0.0019	9	27.0985	11	16453	No	21	14	1	Low-quality	Genome-fragment	44.35	AAI-based (medium-confidence)	0	1	NA	NA	NA	0
g_33.vir_1	g_33	NZ_SGQF01000004.1|provirus_121362_167124	GCF_023508155.1_ASM2350815v1	P. versatile	Ec-007	NA	NA	NZ_SGQF01000004.1	123089	167124	Y	44036	Provirus	Viruses;Duplodnaviria;Heunggongvirae;Uroviricota;Caudoviricetes	0.9988	0.0012	15	70.9439	11	45763	Yes	64	33	2	High-quality	High-quality	98.17	AAI-based (high-confidence)	3.77	1.01	NA	host,viral	1-1727,1728-45763	1
g_33.vir_2	g_33	NZ_SGQF01000013.1|provirus_18549_67609	GCF_023508155.1_ASM2350815v1	P. versatile	Ec-007	NA	NA	NZ_SGQF01000013.1	22550	67609	Y	45060	Provirus	Viruses;Duplodnaviria;Heunggongvirae;Uroviricota;Caudoviricetes	0.9987	0.0013	9	68.9441	11	49061	Yes	59	38	3	High-quality	High-quality	100	AAI-based (medium-confidence)	8.16	1	NA	host,viral	1-4001,4002-49061	1
g_33.vir_3	g_33	NZ_SGQF01000001.1|provirus_1024580_1040743	GCF_023508155.1_ASM2350815v1	P. versatile	Ec-007	NA	NA	NZ_SGQF01000001.1	1024580	1040743	Y	16164	Provirus	Viruses;Duplodnaviria;Heunggongvirae;Uroviricota;Caudoviricetes	0.9985	0.0013	11	28.6061	11	16164	No	21	15	0	Low-quality	Genome-fragment	43.57	AAI-based (medium-confidence)	0	1	NA	NA	NA	0
g_33.vir_4	g_33	NZ_SGQF01000022.1	GCF_023508155.1_ASM2350815v1	P. versatile	Ec-007	NA	NA	NZ_SGQF01000022.1	NA	NA	N	8493	No terminal repeats	Unclassified	0.996	0.002	1	1.461	11	8493	No	1	0	1	Not-determined	Genome-fragment	NA	NA	0	1	no viral genes detected	NA	NA	0
g_34.vir_1	g_34	NZ_SGQG01000003.1|provirus_425852_484453	GCF_023508145.1_ASM2350814v1	P. versatile	Ec-006	NA	NA	NZ_SGQG01000003.1	425852	484453	Y	58602	Provirus	Viruses;Duplodnaviria;Heunggongvirae;Uroviricota;Caudoviricetes	0.998	0.002	7	72.2152	11	58602	No	68	39	1	High-quality	High-quality	90.11	AAI-based (medium-confidence)	0	1	NA	NA	NA	0
g_34.vir_2	g_34	NZ_SGQG01000003.1|provirus_85014_102577	GCF_023508145.1_ASM2350814v1	P. versatile	Ec-006	NA	NA	NZ_SGQG01000003.1	85014	102577	Y	17564	Provirus	Viruses;Duplodnaviria;Heunggongvirae;Uroviricota;Caudoviricetes	0.998	0.002	10	28.6663	11	17564	No	22	16	0	Low-quality	Genome-fragment	47.34	AAI-based (medium-confidence)	0	1	NA	NA	NA	0
g_34.vir_3	g_34	NZ_SGQG01000010.1|provirus_60886_80196	GCF_023508145.1_ASM2350814v1	P. versatile	Ec-006	NA	NA	NZ_SGQG01000010.1	60886	80196	Y	19311	Provirus	Viruses;Duplodnaviria;Heunggongvirae;Uroviricota;Caudoviricetes	0.9974	0.0022	0	20.0045	11	19311	No	26	4	1	Low-quality	Genome-fragment	27.1	HMM-based (lower-bound)	0	1	NA	NA	NA	0
g_34.vir_4	g_34	NZ_SGQG01000021.1	GCF_023508145.1_ASM2350814v1	P. versatile	Ec-006	NA	NA	NZ_SGQG01000021.1	NA	NA	N	8273	No terminal repeats	Unclassified	0.9965	0.0025	1	1.461	11	8273	No	1	0	1	Not-determined	Genome-fragment	NA	NA	0	1	no viral genes detected	NA	NA	0
g_34.vir_5	g_34	NZ_SGQG01000018.1	GCF_023508145.1_ASM2350814v1	P. versatile	Ec-006	NA	NA	NZ_SGQG01000018.1	NA	NA	N	12339	No terminal repeats	Viruses;Duplodnaviria;Heunggongvirae;Uroviricota;Caudoviricetes	0.7531	0.0514	1	1.044	11	12339	No	2	0	2	Not-determined	Genome-fragment	NA	NA	0	1	no viral genes detected	NA	NA	0
g_35.vir_1	g_35	NZ_SGQD01000007.1|provirus_115580_135993	GCF_023508125.1_ASM2350812v1	P. parmentieri	Ec-009	NA	NA	NZ_SGQD01000007.1	115580	135993	Y	20414	Provirus	Viruses;Duplodnaviria;Heunggongvirae;Uroviricota;Caudoviricetes	0.9982	0.0018	4	25.1215	11	20414	No	31	4	0	Low-quality	Genome-fragment	33.61	HMM-based (lower-bound)	0	1	NA	NA	NA	0
g_35.vir_2	g_35	NZ_SGQD01000002.1|provirus_679899_697772	GCF_023508125.1_ASM2350812v1	P. parmentieri	Ec-009	NA	NA	NZ_SGQD01000002.1	679899	697772	Y	17874	Provirus	Viruses;Duplodnaviria;Heunggongvirae;Uroviricota;Caudoviricetes	0.9976	0.0021	12	30.9505	11	17874	No	23	17	0	Low-quality	Genome-fragment	48.18	AAI-based (medium-confidence)	0	1	NA	NA	NA	0
g_36.vir_1	g_36	NZ_SGQE01000013.1|provirus_98813_115311	GCF_023508105.1_ASM2350810v1	P. versatile	Ec-008	NA	NA	NZ_SGQE01000013.1	98813	115311	Y	16499	Provirus	Viruses;Duplodnaviria;Heunggongvirae;Uroviricota;Caudoviricetes	0.9959	0.0041	10	27.1504	11	16499	No	21	14	0	Low-quality	Genome-fragment	44.44	AAI-based (medium-confidence)	0	1	NA	NA	NA	0
g_37.vir_1	g_37	NZ_SGQA01000009.1|provirus_144170_161559	GCF_023508055.1_ASM2350805v1	P. versatile	Ec-110	NA	NA	NZ_SGQA01000009.1	144170	161559	Y	17390	Provirus	Viruses;Duplodnaviria;Heunggongvirae;Uroviricota;Caudoviricetes	0.9986	0.0014	3	25.6619	11	17390	No	26	6	0	Low-quality	Genome-fragment	28.15	HMM-based (lower-bound)	0	1	NA	NA	NA	0
g_37.vir_2	g_37	NZ_SGQA01000001.1|provirus_263926_274759	GCF_023508055.1_ASM2350805v1	P. versatile	Ec-110	NA	NA	NZ_SGQA01000001.1	263926	274759	Y	10834	Provirus	Viruses;Duplodnaviria;Heunggongvirae;Uroviricota;Caudoviricetes	0.9963	0.0026	0	7.452	11	10834	No	8	0	0	Not-determined	Genome-fragment	NA	NA	0	1	no viral genes detected	NA	NA	0
g_37.vir_3	g_37	NZ_SGQA01000001.1|provirus_182828_199324	GCF_023508055.1_ASM2350805v1	P. versatile	Ec-110	NA	NA	NZ_SGQA01000001.1	182828	199324	Y	16497	Provirus	Viruses;Duplodnaviria;Heunggongvirae;Uroviricota;Caudoviricetes	0.9962	0.003	10	27.1504	11	16497	No	21	14	0	Low-quality	Genome-fragment	44.44	AAI-based (medium-confidence)	0	1	NA	NA	NA	0
g_38.vir_1	g_38	NZ_SGQC01000007.1|provirus_132051_152464	GCF_023508065.1_ASM2350806v1	P. parmentieri	Ec-010	NA	NA	NZ_SGQC01000007.1	132051	152464	Y	20414	Provirus	Viruses;Duplodnaviria;Heunggongvirae;Uroviricota;Caudoviricetes	0.9982	0.0018	4	25.1215	11	20414	No	31	4	0	Low-quality	Genome-fragment	33.61	HMM-based (lower-bound)	0	1	NA	NA	NA	0
g_38.vir_2	g_38	NZ_SGQC01000001.1|provirus_679898_697771	GCF_023508065.1_ASM2350806v1	P. parmentieri	Ec-010	NA	NA	NZ_SGQC01000001.1	679898	697771	Y	17874	Provirus	Viruses;Duplodnaviria;Heunggongvirae;Uroviricota;Caudoviricetes	0.997	0.0024	12	30.4035	11	17874	No	23	17	0	Low-quality	Genome-fragment	48.18	AAI-based (medium-confidence)	0	1	NA	NA	NA	0
g_39.vir_1	g_39	NZ_SGQB01000017.1|provirus_638_25129	GCF_023508045.1_ASM2350804v1	P. versatile	Ec-093	NA	NA	NZ_SGQB01000017.1	638	25129	Y	24492	Provirus	Viruses;Duplodnaviria;Heunggongvirae;Uroviricota;Caudoviricetes	0.9985	0.0015	14	30.7687	11	24492	No	27	20	0	Medium-quality	Genome-fragment	62.99	AAI-based (medium-confidence)	0	1	NA	NA	NA	0
g_39.vir_2	g_39	NZ_SGQB01000011.1|provirus_8442_41068	GCF_023508045.1_ASM2350804v1	P. versatile	Ec-093	NA	NA	NZ_SGQB01000011.1	8442	41068	Y	32627	Provirus	Viruses;Duplodnaviria;Heunggongvirae;Uroviricota;Caudoviricetes	0.9985	0.0015	22	52.777	11	32627	No	43	34	0	High-quality	High-quality	98.04	AAI-based (high-confidence)	0	1	NA	NA	NA	0
g_39.vir_3	g_39	NZ_SGQB01000012.1|provirus_1023_20296	GCF_023508045.1_ASM2350804v1	P. versatile	Ec-093	NA	NA	NZ_SGQB01000012.1	1023	20296	Y	19274	Provirus	Viruses;Duplodnaviria;Heunggongvirae;Uroviricota;Caudoviricetes	0.9983	0.0016	3	27.0408	11	19274	No	28	16	1	Low-quality	Genome-fragment	43.82	AAI-based (high-confidence)	0	1	NA	NA	NA	0
g_39.vir_4	g_39	NZ_SGQB01000007.1|provirus_204093_222334	GCF_023508045.1_ASM2350804v1	P. versatile	Ec-093	NA	NA	NZ_SGQB01000007.1	204093	222334	Y	18242	Provirus	Viruses;Duplodnaviria;Heunggongvirae;Uroviricota;Caudoviricetes	0.9982	0.0016	10	29.8557	11	18242	No	23	16	0	Low-quality	Genome-fragment	49.14	AAI-based (medium-confidence)	0	1	NA	NA	NA	0
g_39.vir_5	g_39	NZ_SGQB01000002.1|provirus_460163_475177	GCF_023508045.1_ASM2350804v1	P. versatile	Ec-093	NA	NA	NZ_SGQB01000002.1	460163	475177	Y	15015	Provirus	Viruses;Duplodnaviria;Heunggongvirae;Uroviricota;Caudoviricetes	0.9982	0.0017	8	21.0474	11	15015	No	22	9	0	Low-quality	Genome-fragment	35.29	AAI-based (medium-confidence)	0	1	NA	NA	NA	0
g_39.vir_6	g_39	NZ_SGQB01000024.1	GCF_023508045.1_ASM2350804v1	P. versatile	Ec-093	NA	NA	NZ_SGQB01000024.1	NA	NA	N	8414	No terminal repeats	Unclassified	0.9962	0.002	1	1.461	11	8414	No	1	0	1	Not-determined	Genome-fragment	NA	NA	0	1	no viral genes detected	NA	NA	0
g_39.vir_7	g_39	NZ_SGQB01000022.1	GCF_023508045.1_ASM2350804v1	P. versatile	Ec-093	NA	NA	NZ_SGQB01000022.1	NA	NA	N	13974	No terminal repeats	Viruses;Duplodnaviria;Heunggongvirae;Uroviricota;Caudoviricetes	0.7474	0.0378	1	1.044	11	13974	No	2	0	2	Not-determined	Genome-fragment	NA	NA	0	1	no viral genes detected	NA	NA	0
g_40.vir_1	g_40	NZ_SGPZ01000001.1|provirus_1584941_1600040	GCF_023508025.1_ASM2350802v1	P. polaris	Ec-137	NA	NA	NZ_SGPZ01000001.1	1584941	1600040	Y	15100	Provirus	Viruses;Duplodnaviria;Heunggongvirae;Uroviricota;Caudoviricetes	0.9985	0.0015	9	27.38	11	15100	No	20	14	0	Low-quality	Genome-fragment	40.7	AAI-based (medium-confidence)	0	1	NA	NA	NA	0
g_41.vir_1	g_41	NZ_SGPY01000001.1|provirus_602918_617178	GCF_023508005.1_ASM2350800v1	P. polaris	Ec-140	NA	NA	NZ_SGPY01000001.1	602918	617178	Y	14261	Provirus	Viruses;Duplodnaviria;Heunggongvirae;Uroviricota;Caudoviricetes	0.9986	0.0014	10	27.7409	11	14261	No	19	14	0	Low-quality	Genome-fragment	38.44	AAI-based (medium-confidence)	0	1	NA	NA	NA	0
g_41.vir_2	g_41	NZ_SGPY01000015.1|provirus_29266_63752	GCF_023508005.1_ASM2350800v1	P. polaris	Ec-140	NA	NA	NZ_SGPY01000015.1	29266	63752	Y	34487	Provirus	Viruses;Duplodnaviria;Heunggongvirae;Uroviricota;Caudoviricetes	0.9985	0.0015	22	53.6651	11	34487	No	43	29	0	High-quality	High-quality	100	AAI-based (high-confidence)	0	1	NA	NA	NA	0
g_41.vir_3	g_41	NZ_SGPY01000006.1|provirus_294024_311801	GCF_023508005.1_ASM2350800v1	P. polaris	Ec-140	NA	NA	NZ_SGPY01000006.1	294024	311801	Y	17778	Provirus	Viruses;Duplodnaviria;Heunggongvirae;Uroviricota;Caudoviricetes	0.9983	0.0015	4	19.6469	11	17778	No	23	4	0	Medium-quality	Genome-fragment	50.45	AAI-based (medium-confidence)	0	1	NA	NA	NA	0
g_41.vir_4	g_41	NZ_SGPY01000011.1|provirus_4063_17696	GCF_023508005.1_ASM2350800v1	P. polaris	Ec-140	NA	NA	NZ_SGPY01000011.1	4063	17696	Y	13634	Provirus	Viruses;Monodnaviria;Loebvirae;Hofneiviricota;Faserviricetes;Tubulavirales;Inoviridae	0.9947	0.0025	2	12.7868	11	13634	No	23	2	0	High-quality	High-quality	100	AAI-based (high-confidence)	0	1	NA	NA	NA	0
g_42.vir_1	g_42	NZ_SGPW01000002.1|provirus_112024_172557	GCF_023507985.1_ASM2350798v1	P. brasiliense	Ec-153	NA	NA	NZ_SGPW01000002.1	112024	172557	Y	60534	Provirus	Viruses;Duplodnaviria;Heunggongvirae;Uroviricota;Caudoviricetes	0.9987	0.0013	14	94.3778	11	60534	No	80	38	1	High-quality	High-quality	100	AAI-based (medium-confidence)	0	1	NA	NA	NA	0
g_42.vir_2	g_42	NZ_SGPW01000001.1|provirus_212425_242110	GCF_023507985.1_ASM2350798v1	P. brasiliense	Ec-153	NA	NA	NZ_SGPW01000001.1	212425	242110	Y	29686	Provirus	Viruses;Duplodnaviria;Heunggongvirae;Uroviricota;Caudoviricetes	0.9986	0.0013	12	50.5199	11	29686	No	42	30	0	Medium-quality	Genome-fragment	83.98	AAI-based (high-confidence)	0	1	NA	NA	NA	0
g_42.vir_3	g_42	NZ_SGPW01000007.1|provirus_82965_118903	GCF_023507985.1_ASM2350798v1	P. brasiliense	Ec-153	NA	NA	NZ_SGPW01000007.1	82965	116974	Y	34010	Provirus	Viruses;Duplodnaviria;Heunggongvirae;Uroviricota;Caudoviricetes	0.9986	0.0014	12	55.1351	11	35939	Yes	46	34	3	Medium-quality	Genome-fragment	86.84	AAI-based (medium-confidence)	5.37	1	NA	viral,host	1-34010,34011-35939	1
g_42.vir_4	g_42	NZ_SGPW01000013.1|provirus_12976_47521	GCF_023507985.1_ASM2350798v1	P. brasiliense	Ec-153	NA	NA	NZ_SGPW01000013.1	12976	47521	Y	34546	Provirus	Viruses;Duplodnaviria;Heunggongvirae;Uroviricota;Caudoviricetes	0.9985	0.0014	25	53.4768	11	34546	No	45	34	0	High-quality	High-quality	100	AAI-based (high-confidence)	0	1	NA	NA	NA	0
g_42.vir_5	g_42	NZ_SGPW01000002.1|provirus_80478_96242	GCF_023507985.1_ASM2350798v1	P. brasiliense	Ec-153	NA	NA	NZ_SGPW01000002.1	80478	96242	Y	15765	Provirus	Viruses;Duplodnaviria;Heunggongvirae;Uroviricota;Caudoviricetes	0.9962	0.0019	10	27.3556	11	15765	No	21	14	0	Low-quality	Genome-fragment	42.5	AAI-based (medium-confidence)	0	1	NA	NA	NA	0
g_42.vir_6	g_42	NZ_SGPW01000007.1|provirus_60557_75567	GCF_023507985.1_ASM2350798v1	P. brasiliense	Ec-153	NA	NA	NZ_SGPW01000007.1	60557	75567	Y	15011	Provirus	Viruses;Duplodnaviria;Heunggongvirae;Uroviricota;Caudoviricetes	0.995	0.0024	1	11.914	11	15011	No	21	5	0	Low-quality	Genome-fragment	27.09	HMM-based (lower-bound)	0	1	NA	NA	NA	0
g_43.vir_1	g_43	NZ_SGPV01000002.1|provirus_376281_392045	GCF_023507945.1_ASM2350794v1	P. brasiliense	Ec-155	NA	NA	NZ_SGPV01000002.1	376281	392045	Y	15765	Provirus	Viruses;Duplodnaviria;Heunggongvirae;Uroviricota;Caudoviricetes	0.9986	0.0014	10	27.3556	11	15765	No	21	14	0	Low-quality	Genome-fragment	42.5	AAI-based (medium-confidence)	0	1	NA	NA	NA	0
g_43.vir_2	g_43	NZ_SGPV01000016.1|provirus_25155_60339	GCF_023507945.1_ASM2350794v1	P. brasiliense	Ec-155	NA	NA	NZ_SGPV01000016.1	25155	60339	Y	35185	Provirus	Viruses;Duplodnaviria;Heunggongvirae;Uroviricota;Caudoviricetes	0.9984	0.0015	22	51.4026	11	35185	No	46	30	0	High-quality	High-quality	100	AAI-based (high-confidence)	0	1	NA	NA	NA	0
g_43.vir_3	g_43	NZ_SGPV01000002.1|provirus_10263_75152	GCF_023507945.1_ASM2350794v1	P. brasiliense	Ec-155	NA	NA	NZ_SGPV01000002.1	10263	75152	Y	64890	Provirus	Viruses;Duplodnaviria;Heunggongvirae;Uroviricota;Caudoviricetes	0.9981	0.0016	7	72.3664	11	64890	No	77	39	2	High-quality	High-quality	99.77	AAI-based (medium-confidence)	0	1	NA	NA	NA	0
g_44.vir_1	g_44	NZ_SGPX01000001.1|provirus_602918_617190	GCF_023507955.1_ASM2350795v1	P. polaris	Ec-143	NA	NA	NZ_SGPX01000001.1	602918	617190	Y	14273	Provirus	Viruses;Duplodnaviria;Heunggongvirae;Uroviricota;Caudoviricetes	0.9986	0.0014	10	27.7409	11	14273	No	19	14	0	Low-quality	Genome-fragment	38.47	AAI-based (medium-confidence)	0	1	NA	NA	NA	0
g_44.vir_2	g_44	NZ_SGPX01000015.1|provirus_12892_47378	GCF_023507955.1_ASM2350795v1	P. polaris	Ec-143	NA	NA	NZ_SGPX01000015.1	12892	47378	Y	34487	Provirus	Viruses;Duplodnaviria;Heunggongvirae;Uroviricota;Caudoviricetes	0.9985	0.0014	21	52.3529	11	34487	No	43	28	0	High-quality	High-quality	100	AAI-based (high-confidence)	0	1	NA	NA	NA	0
g_44.vir_3	g_44	NZ_SGPX01000006.1|provirus_294024_311801	GCF_023507955.1_ASM2350795v1	P. polaris	Ec-143	NA	NA	NZ_SGPX01000006.1	294024	311801	Y	17778	Provirus	Viruses;Duplodnaviria;Heunggongvirae;Uroviricota;Caudoviricetes	0.9983	0.0015	4	19.6469	11	17778	No	23	4	0	Medium-quality	Genome-fragment	50.45	AAI-based (medium-confidence)	0	1	NA	NA	NA	0
g_44.vir_4	g_44	NZ_SGPX01000025.1	GCF_023507955.1_ASM2350795v1	P. polaris	Ec-143	NA	NA	NZ_SGPX01000025.1	NA	NA	N	3312	ITR	Viruses;Duplodnaviria;Heunggongvirae;Uroviricota;Caudoviricetes	0.9971	0.0019	2	4.9752	11	3312	No	4	4	0	Low-quality	Genome-fragment	1.85	HMM-based (lower-bound)	0	1.05	low-confidence ITR	NA	NA	0
g_44.vir_5	g_44	NZ_SGPX01000011.1|provirus_204014_217647	GCF_023507955.1_ASM2350795v1	P. polaris	Ec-143	NA	NA	NZ_SGPX01000011.1	204014	217647	Y	13634	Provirus	Viruses;Monodnaviria;Loebvirae;Hofneiviricota;Faserviricetes;Tubulavirales;Inoviridae	0.9768	0.0061	2	12.7868	11	13634	No	23	2	0	High-quality	High-quality	100	AAI-based (high-confidence)	0	1	NA	NA	NA	0
g_45.vir_1	g_45	NZ_SGPU01000001.1|provirus_275759_293081	GCF_023507925.1_ASM2350792v1	P. versatile	Ec-168	NA	NA	NZ_SGPU01000001.1	275759	293081	Y	17323	Provirus	Viruses;Duplodnaviria;Heunggongvirae;Uroviricota;Caudoviricetes	0.9981	0.0019	10	28.4611	11	17323	No	22	16	0	Low-quality	Genome-fragment	46.69	AAI-based (medium-confidence)	0	1	NA	NA	NA	0
g_45.vir_2	g_45	NZ_SGPU01000021.1	GCF_023507925.1_ASM2350792v1	P. versatile	Ec-168	NA	NA	NZ_SGPU01000021.1	NA	NA	N	5282	No terminal repeats	Viruses;Duplodnaviria;Heunggongvirae;Uroviricota;Caudoviricetes	0.9423	0.0298	0	1.7086	11	5282	No	1	0	0	Not-determined	Genome-fragment	NA	NA	0	1	no viral genes detected	NA	NA	0
g_46.vir_1	g_46	NZ_SGPT01000001.1|provirus_419752_466163	GCF_023507905.1_ASM2350790v1	P. polaris	Ec-173	NA	NA	NZ_SGPT01000001.1	419752	461733	Y	41982	Provirus	Viruses;Duplodnaviria;Heunggongvirae;Uroviricota;Caudoviricetes	0.9987	0.0013	10	74.9104	11	46412	Yes	58	41	2	High-quality	High-quality	93.92	AAI-based (high-confidence)	9.54	1	NA	viral,host	1-41982,41983-46412	1
g_46.vir_2	g_46	NZ_SGPT01000001.1|provirus_634818_669506	GCF_023507905.1_ASM2350790v1	P. polaris	Ec-173	NA	NA	NZ_SGPT01000001.1	634818	669506	Y	34689	Provirus	Viruses;Duplodnaviria;Heunggongvirae;Uroviricota;Caudoviricetes	0.9984	0.0014	18	60.0809	11	34689	No	49	32	0	High-quality	High-quality	93.51	AAI-based (medium-confidence)	0	1	NA	NA	NA	0
g_46.vir_3	g_46	NZ_SGPT01000003.1|provirus_268675_286899	GCF_023507905.1_ASM2350790v1	P. polaris	Ec-173	NA	NA	NZ_SGPT01000003.1	268675	286899	Y	18225	Provirus	Viruses;Duplodnaviria;Heunggongvirae;Uroviricota;Caudoviricetes	0.9983	0.0015	3	21.4322	11	18225	No	25	4	0	Low-quality	Genome-fragment	30.01	HMM-based (lower-bound)	0	1	NA	NA	NA	0
g_46.vir_4	g_46	NZ_SGPT01000003.1|provirus_231334_247602	GCF_023507905.1_ASM2350790v1	P. polaris	Ec-173	NA	NA	NZ_SGPT01000003.1	231334	247602	Y	16269	Provirus	Viruses;Duplodnaviria;Heunggongvirae;Uroviricota;Caudoviricetes	0.9982	0.0016	11	28.7819	11	16269	No	21	15	0	Low-quality	Genome-fragment	43.82	AAI-based (medium-confidence)	0	1	NA	NA	NA	0
g_47.vir_1	g_47	NZ_SGPS01000001.1|provirus_275867_293189	GCF_023507885.1_ASM2350788v1	P. versatile	Ec-177	NA	NA	NZ_SGPS01000001.1	275867	293189	Y	17323	Provirus	Viruses;Duplodnaviria;Heunggongvirae;Uroviricota;Caudoviricetes	0.9981	0.0019	10	28.4611	11	17323	No	22	16	0	Low-quality	Genome-fragment	46.69	AAI-based (medium-confidence)	0	1	NA	NA	NA	0
g_47.vir_2	g_47	NZ_SGPS01000022.1	GCF_023507885.1_ASM2350788v1	P. versatile	Ec-177	NA	NA	NZ_SGPS01000022.1	NA	NA	N	5282	No terminal repeats	Viruses;Duplodnaviria;Heunggongvirae;Uroviricota;Caudoviricetes	0.9423	0.0298	0	1.7086	11	5282	No	1	0	0	Not-determined	Genome-fragment	NA	NA	0	1	no viral genes detected	NA	NA	0
g_48.vir_1	g_48	NZ_SGPQ01000004.1|provirus_85014_103267	GCF_023507845.1_ASM2350784v1	P. versatile	Ec-180	NA	NA	NZ_SGPQ01000004.1	85014	103267	Y	18254	Provirus	Viruses;Duplodnaviria;Heunggongvirae;Uroviricota;Caudoviricetes	0.9978	0.0022	10	30.0609	11	18254	No	23	16	0	Low-quality	Genome-fragment	49.2	AAI-based (medium-confidence)	0	1	NA	NA	NA	0
g_48.vir_2	g_48	NZ_SGPQ01000010.1|provirus_61453_80763	GCF_023507845.1_ASM2350784v1	P. versatile	Ec-180	NA	NA	NZ_SGPQ01000010.1	61453	80763	Y	19311	Provirus	Viruses;Duplodnaviria;Heunggongvirae;Uroviricota;Caudoviricetes	0.9974	0.0024	0	20.0045	11	19311	No	26	4	1	Low-quality	Genome-fragment	27.1	HMM-based (lower-bound)	0	1	NA	NA	NA	0
g_48.vir_3	g_48	NZ_SGPQ01000020.1	GCF_023507845.1_ASM2350784v1	P. versatile	Ec-180	NA	NA	NZ_SGPQ01000020.1	NA	NA	N	9011	No terminal repeats	Unclassified	0.9929	0.004	1	1.461	11	9011	No	1	0	1	Not-determined	Genome-fragment	NA	NA	0	1	no viral genes detected	NA	NA	0
g_48.vir_4	g_48	NZ_SGPQ01000023.1	GCF_023507845.1_ASM2350784v1	P. versatile	Ec-180	NA	NA	NZ_SGPQ01000023.1	NA	NA	N	3813	No terminal repeats	Viruses;Duplodnaviria;Heunggongvirae;Uroviricota;Caudoviricetes	0.9802	0.0079	0	1.7086	11	3813	No	1	0	0	Not-determined	Genome-fragment	NA	NA	0	1	no viral genes detected	NA	NA	0
g_48.vir_5	g_48	NZ_SGPQ01000025.1	GCF_023507845.1_ASM2350784v1	P. versatile	Ec-180	NA	NA	NZ_SGPQ01000025.1	NA	NA	N	3359	No terminal repeats	Viruses;Duplodnaviria;Heunggongvirae;Uroviricota;Caudoviricetes	0.8264	0.0411	0	1.6926	11	3359	No	1	0	0	Not-determined	Genome-fragment	NA	NA	0	1	no viral genes detected	NA	NA	0
g_48.vir_6	g_48	NZ_SGPQ01000018.1	GCF_023507845.1_ASM2350784v1	P. versatile	Ec-180	NA	NA	NZ_SGPQ01000018.1	NA	NA	N	11910	No terminal repeats	Viruses;Duplodnaviria;Heunggongvirae;Uroviricota;Caudoviricetes	0.759	0.0744	1	1.044	11	11910	No	2	0	2	Not-determined	Genome-fragment	NA	NA	0	1	no viral genes detected	NA	NA	0
g_49.vir_1	g_49	NZ_SGPR01000004.1|provirus_384077_402330	GCF_023507825.1_ASM2350782v1	P. versatile	Ec-179	NA	NA	NZ_SGPR01000004.1	384077	402330	Y	18254	Provirus	Viruses;Duplodnaviria;Heunggongvirae;Uroviricota;Caudoviricetes	0.9984	0.0016	10	30.0609	11	18254	No	23	16	0	Low-quality	Genome-fragment	49.2	AAI-based (medium-confidence)	0	1	NA	NA	NA	0
g_49.vir_2	g_49	NZ_SGPR01000010.1|provirus_41749_61059	GCF_023507825.1_ASM2350782v1	P. versatile	Ec-179	NA	NA	NZ_SGPR01000010.1	41749	61059	Y	19311	Provirus	Viruses;Duplodnaviria;Heunggongvirae;Uroviricota;Caudoviricetes	0.9981	0.0017	0	20.0045	11	19311	No	26	4	1	Low-quality	Genome-fragment	27.1	HMM-based (lower-bound)	0	1	NA	NA	NA	0
g_49.vir_3	g_49	NZ_SGPR01000017.1	GCF_023507825.1_ASM2350782v1	P. versatile	Ec-179	NA	NA	NZ_SGPR01000017.1	NA	NA	N	21600	No terminal repeats	Unclassified	0.9627	0.0136	1	1.461	11	21600	No	2	0	2	Not-determined	Genome-fragment	NA	NA	0	1.01	no viral genes detected	NA	NA	0
g_50.vir_1	g_50	NZ_SGPO01000007.1	GCF_023507805.1_ASM2350780v1	P. atrosepticum	SCRI1043 DHAI2Dcas	NA	NA	NZ_SGPO01000007.1	NA	NA	N	142427	DTR	Viruses;Duplodnaviria;Heunggongvirae;Uroviricota;Caudoviricetes	0.9989	0.0011	12	344.569	11	142427	No	249	139	0	Complete	High-quality	100	DTR (high-confidence)	0	1	NA	NA	NA	0
g_50.vir_2	g_50	NZ_SGPO01000001.1|provirus_701564_732774	GCF_023507805.1_ASM2350780v1	P. atrosepticum	SCRI1043 DHAI2Dcas	NA	NA	NZ_SGPO01000001.1	701564	732774	Y	31211	Provirus	Viruses;Duplodnaviria;Heunggongvirae;Uroviricota;Caudoviricetes	0.9987	0.0012	18	47.9388	11	31211	No	39	28	0	High-quality	High-quality	92.99	AAI-based (high-confidence)	0	1	NA	NA	NA	0
g_50.vir_3	g_50	NZ_SGPO01000003.1|provirus_253686_289865	GCF_023507805.1_ASM2350780v1	P. atrosepticum	SCRI1043 DHAI2Dcas	NA	NA	NZ_SGPO01000003.1	253686	289865	Y	36180	Provirus	Viruses;Duplodnaviria;Heunggongvirae;Uroviricota;Caudoviricetes	0.9984	0.0013	18	58.9096	11	36180	No	50	31	0	High-quality	High-quality	97.52	AAI-based (high-confidence)	0	1	NA	NA	NA	0
g_51.vir_1	g_51	NZ_SGPN01000001.1|provirus_1223988_1255198	GCF_023507725.1_ASM2350772v1	P. atrosepticum	SCRI1043 DHAI2	NA	NA	NZ_SGPN01000001.1	1223988	1255198	Y	31211	Provirus	Viruses;Duplodnaviria;Heunggongvirae;Uroviricota;Caudoviricetes	0.9987	0.0013	18	47.9388	11	31211	No	39	28	0	High-quality	High-quality	92.99	AAI-based (high-confidence)	0	1	NA	NA	NA	0
g_51.vir_2	g_51	NZ_SGPN01000004.1|provirus_193264_229443	GCF_023507725.1_ASM2350772v1	P. atrosepticum	SCRI1043 DHAI2	NA	NA	NZ_SGPN01000004.1	193264	229443	Y	36180	Provirus	Viruses;Duplodnaviria;Heunggongvirae;Uroviricota;Caudoviricetes	0.9984	0.0015	18	58.9096	11	36180	No	50	31	0	High-quality	High-quality	97.52	AAI-based (high-confidence)	0	1	NA	NA	NA	0
g_52.vir_1	g_52	NZ_CP096821.1|provirus_1332110_1370173	GCF_023272715.1_ASM2327271v1	P. brasiliense	21LCBS03	NA	NA	NZ_CP096821.1	1332110	1370173	Y	38064	Provirus	Viruses;Duplodnaviria;Heunggongvirae;Uroviricota;Caudoviricetes	0.9988	0.0012	10	56.928	11	38064	No	51	33	0	High-quality	High-quality	94.37	AAI-based (high-confidence)	0	1	NA	NA	NA	0
g_52.vir_2	g_52	NZ_CP096821.1|provirus_3031546_3050209	GCF_023272715.1_ASM2327271v1	P. brasiliense	21LCBS03	NA	NA	NZ_CP096821.1	3031546	3050209	Y	18664	Provirus	Viruses;Duplodnaviria;Heunggongvirae;Uroviricota;Caudoviricetes	0.9984	0.0014	12	29.6877	11	18664	No	22	16	0	Medium-quality	Genome-fragment	50.31	AAI-based (medium-confidence)	0	1.03	NA	NA	NA	0
g_52.vir_3	g_52	NZ_CP096821.1|provirus_2179745_2224694	GCF_023272715.1_ASM2327271v1	P. brasiliense	21LCBS03	NA	NA	NZ_CP096821.1	2179745	2224694	Y	44950	Provirus	Viruses;Duplodnaviria;Heunggongvirae;Uroviricota;Caudoviricetes	0.998	0.0016	5	45.7853	11	44950	No	53	28	2	Medium-quality	Genome-fragment	68.63	AAI-based (medium-confidence)	0	1	NA	NA	NA	0
g_53.vir_1	g_53	NZ_CAKLIW010000004.1|provirus_238935_269608	GCF_922035905.1_Pectobacterium_versatile_C11	P. versatile	NA	NA	NA	NZ_CAKLIW010000004.1	238935	269608	Y	30674	Provirus	Viruses;Duplodnaviria;Heunggongvirae;Uroviricota;Caudoviricetes	0.9988	0.0012	14	54.8598	11	30674	No	36	23	1	High-quality	High-quality	100	AAI-based (high-confidence)	0	1	NA	NA	NA	0
g_53.vir_2	g_53	NZ_CAKLIW010000030.1|provirus_13931_48110	GCF_922035905.1_Pectobacterium_versatile_C11	P. versatile	NA	NA	NA	NZ_CAKLIW010000030.1	13931	48110	Y	34180	Provirus	Viruses;Duplodnaviria;Heunggongvirae;Uroviricota;Caudoviricetes	0.9984	0.0014	22	51.1367	11	34180	No	44	33	0	High-quality	High-quality	100	AAI-based (high-confidence)	0	1	NA	NA	NA	0
g_53.vir_3	g_53	NZ_CAKLIW010000003.1|provirus_331222_347108	GCF_922035905.1_Pectobacterium_versatile_C11	P. versatile	NA	NA	NA	NZ_CAKLIW010000003.1	331222	347108	Y	15887	Provirus	Viruses;Duplodnaviria;Heunggongvirae;Uroviricota;Caudoviricetes	0.9974	0.0018	10	27.1504	11	15887	No	21	14	0	Low-quality	Genome-fragment	42.79	AAI-based (medium-confidence)	0	1	NA	NA	NA	0
g_53.vir_4	g_53	NZ_CAKLIW010000001.1|provirus_75478_91795	GCF_922035905.1_Pectobacterium_versatile_C11	P. versatile	NA	NA	NA	NZ_CAKLIW010000001.1	75478	91795	Y	16318	Provirus	Viruses;Duplodnaviria;Heunggongvirae;Uroviricota;Caudoviricetes	0.9969	0.0021	1	12.9094	11	16318	No	28	5	0	Low-quality	Genome-fragment	29.45	HMM-based (lower-bound)	0	1	NA	NA	NA	0
g_54.vir_1	g_54	NZ_JADOYB010000039.1|provirus_15707_31754	GCF_022507345.1_ASM2250734v1	P. aquaticum	A76-S21-O15	NA	NA	NZ_JADOYB010000039.1	15707	31754	Y	16048	Provirus	Viruses;Duplodnaviria;Heunggongvirae;Uroviricota;Caudoviricetes	0.9987	0.0013	10	28.3489	11	16048	No	20	15	0	Low-quality	Genome-fragment	43.26	AAI-based (medium-confidence)	0	1	NA	NA	NA	0
g_54.vir_2	g_54	NZ_JADOYB010000008.1|provirus_90634_128311	GCF_022507345.1_ASM2250734v1	P. aquaticum	A76-S21-O15	NA	NA	NZ_JADOYB010000008.1	90634	128311	Y	37678	Provirus	Viruses;Duplodnaviria;Heunggongvirae;Uroviricota;Caudoviricetes	0.9985	0.0014	15	57.8088	11	37678	No	50	26	0	High-quality	High-quality	100	AAI-based (high-confidence)	0	1	NA	NA	NA	0
g_54.vir_3	g_54	NZ_JADOYB010000034.1|provirus_22244_59840	GCF_022507345.1_ASM2250734v1	P. aquaticum	A76-S21-O15	NA	NA	NZ_JADOYB010000034.1	22244	59840	Y	37597	Provirus	Viruses;Duplodnaviria;Heunggongvirae;Uroviricota;Caudoviricetes	0.9983	0.0015	12	57.8122	11	37597	No	50	33	1	High-quality	High-quality	96	AAI-based (medium-confidence)	0	1	NA	NA	NA	0
g_54.vir_4	g_54	NZ_JADOYB010000009.1|provirus_237_9489	GCF_022507345.1_ASM2250734v1	P. aquaticum	A76-S21-O15	NA	NA	NZ_JADOYB010000009.1	237	9489	Y	9253	Provirus	Viruses;Duplodnaviria;Heunggongvirae;Uroviricota;Caudoviricetes	0.9963	0.0021	1	4.0995	11	9253	No	13	1	0	Low-quality	Genome-fragment	6.22	HMM-based (lower-bound)	0	1	NA	NA	NA	0
g_55.vir_1	g_55	NZ_JADOYA010000016.1|provirus_27014_46545	GCF_022507325.1_ASM2250732v1	P. atrosepticum	A597-S4-A17	NA	NA	NZ_JADOYA010000016.1	27014	46545	Y	19532	Provirus	Viruses;Duplodnaviria;Heunggongvirae;Uroviricota;Caudoviricetes	0.984	0.016	1	9.7139	11	19532	No	25	2	1	Medium-quality	Genome-fragment	88.22	AAI-based (high-confidence)	0	1	NA	NA	NA	0
g_56.vir_1	g_56	NZ_JADOXY010000008.1|provirus_3_14461	GCF_022507285.1_ASM2250728v1	P. carotovorum	A62-S5-O15	NA	NA	NZ_JADOXY010000008.1	3	14461	Y	14459	Provirus	Viruses;Duplodnaviria;Heunggongvirae;Uroviricota;Caudoviricetes	0.9986	0.0014	10	27.5357	11	14459	No	20	14	0	Low-quality	Genome-fragment	38.97	AAI-based (medium-confidence)	0	1	NA	NA	NA	0
g_56.vir_2	g_56	NZ_JADOXY010000004.1|provirus_13117_48718	GCF_022507285.1_ASM2250728v1	P. carotovorum	A62-S5-O15	NA	NA	NZ_JADOXY010000004.1	13117	48718	Y	35602	Provirus	Viruses;Duplodnaviria;Heunggongvirae;Uroviricota;Caudoviricetes	0.9985	0.0014	22	56.0404	11	35602	No	49	34	0	High-quality	High-quality	100	AAI-based (high-confidence)	0	1	NA	NA	NA	0
g_56.vir_3	g_56	NZ_JADOXY010000006.1|provirus_63968_78370	GCF_022507285.1_ASM2250728v1	P. carotovorum	A62-S5-O15	NA	NA	NZ_JADOXY010000006.1	63968	78370	Y	14403	Provirus	Viruses;Duplodnaviria;Heunggongvirae;Uroviricota;Caudoviricetes	0.9985	0.0015	8	20.7657	11	14403	No	24	9	0	Low-quality	Genome-fragment	20.92	HMM-based (lower-bound)	0	1	NA	NA	NA	0
g_56.vir_4	g_56	NZ_JADOXY010000017.1|provirus_86480_123797	GCF_022507285.1_ASM2250728v1	P. carotovorum	A62-S5-O15	NA	NA	NZ_JADOXY010000017.1	86480	120740	Y	34261	Provirus	Viruses;Duplodnaviria;Heunggongvirae;Uroviricota;Caudoviricetes	0.9981	0.0016	20	46.229	11	37318	Yes	47	29	2	High-quality	High-quality	100	AAI-based (medium-confidence)	8.19	1	NA	viral,host	1-34261,34262-37318	1
g_56.vir_5	g_56	NZ_JADOXY010000029.1	GCF_022507285.1_ASM2250728v1	P. carotovorum	A62-S5-O15	NA	NA	NZ_JADOXY010000029.1	NA	NA	N	7013	No terminal repeats	Viruses;Duplodnaviria;Heunggongvirae;Uroviricota;Caudoviricetes	0.9942	0.0024	0	1.7183	11	7013	No	1	0	1	Not-determined	Genome-fragment	NA	NA	0	1.24	no viral genes detected	NA	NA	0
g_57.vir_1	g_57	NZ_JADOXX010000024.1|provirus_83027_98830	GCF_022507295.1_ASM2250729v1	P. carotovorum	A694-S13-N17	NA	NA	NZ_JADOXX010000024.1	83027	98830	Y	15804	Provirus	Viruses;Duplodnaviria;Heunggongvirae;Uroviricota;Caudoviricetes	0.9982	0.0018	10	27.1504	11	15804	No	21	14	0	Low-quality	Genome-fragment	42.6	AAI-based (medium-confidence)	0	1	NA	NA	NA	0
g_57.vir_2	g_57	NZ_JADOXX010000003.1|provirus_447633_486785	GCF_022507295.1_ASM2250729v1	P. carotovorum	A694-S13-N17	NA	NA	NZ_JADOXX010000003.1	447633	483795	Y	36163	Provirus	Viruses;Duplodnaviria;Heunggongvirae;Uroviricota;Caudoviricetes	0.9971	0.0023	20	48.1488	11	39153	Yes	50	30	2	High-quality	High-quality	100	AAI-based (medium-confidence)	7.64	1	NA	viral,host	1-36163,36164-39153	1
g_58.vir_1	g_58	NZ_JADOXW010000014.1|provirus_23047_39020	GCF_022507245.1_ASM2250724v1	P. odoriferum	A367-S5-N16	NA	NA	NZ_JADOXW010000014.1	23047	39020	Y	15974	Provirus	Viruses;Duplodnaviria;Heunggongvirae;Uroviricota;Caudoviricetes	0.9985	0.0015	10	27.1504	11	15974	No	20	14	0	Low-quality	Genome-fragment	43.06	AAI-based (medium-confidence)	0	1	NA	NA	NA	0
g_58.vir_2	g_58	NZ_JADOXW010000032.1|provirus_12705_46630	GCF_022507245.1_ASM2250724v1	P. odoriferum	A367-S5-N16	NA	NA	NZ_JADOXW010000032.1	12705	46630	Y	33926	Provirus	Viruses;Duplodnaviria;Heunggongvirae;Uroviricota;Caudoviricetes	0.9983	0.0016	21	50.5788	11	33926	No	44	31	0	High-quality	High-quality	100	AAI-based (high-confidence)	0	1	NA	NA	NA	0
g_58.vir_3	g_58	NZ_JADOXW010000034.1|provirus_36988_95312	GCF_022507245.1_ASM2250724v1	P. odoriferum	A367-S5-N16	NA	NA	NZ_JADOXW010000034.1	36988	95312	Y	58325	Provirus	Viruses;Duplodnaviria;Heunggongvirae;Uroviricota;Caudoviricetes	0.9981	0.0017	20	72.1062	11	58325	No	84	37	0	High-quality	High-quality	100	AAI-based (medium-confidence)	0	1	contig >1.5x longer than expected genome length	NA	NA	0
g_58.vir_4	g_58	NZ_JADOXW010000036.1|provirus_367_23678	GCF_022507245.1_ASM2250724v1	P. odoriferum	A367-S5-N16	NA	NA	NZ_JADOXW010000036.1	367	23678	Y	23312	Provirus	Viruses;Duplodnaviria;Heunggongvirae;Uroviricota;Caudoviricetes	0.9967	0.0021	7	23.5318	11	23312	No	29	13	1	Medium-quality	Genome-fragment	69.55	AAI-based (medium-confidence)	0	1	NA	NA	NA	0
g_59.vir_1	g_59	NZ_JADOXV010000036.1|provirus_43078_67136	GCF_022507255.1_ASM2250725v1	P. versatile	A165-S18-M16	NA	NA	NZ_JADOXV010000036.1	43078	67136	Y	24059	Provirus	Viruses;Duplodnaviria;Heunggongvirae;Uroviricota;Caudoviricetes	0.9987	0.0013	2	31.4905	11	24059	No	31	19	2	Low-quality	Genome-fragment	49.65	AAI-based (high-confidence)	0	1	NA	NA	NA	0
g_59.vir_2	g_59	NZ_JADOXV010000019.1|provirus_57139_90408	GCF_022507255.1_ASM2250725v1	P. versatile	A165-S18-M16	NA	NA	NZ_JADOXV010000019.1	57139	90408	Y	33270	Provirus	Viruses;Duplodnaviria;Heunggongvirae;Uroviricota;Caudoviricetes	0.9986	0.0014	21	51.1739	11	33270	No	43	32	0	High-quality	High-quality	100	AAI-based (high-confidence)	0	1	NA	NA	NA	0
g_59.vir_3	g_59	NZ_JADOXV010000035.1|provirus_45849_60130	GCF_022507255.1_ASM2250725v1	P. versatile	A165-S18-M16	NA	NA	NZ_JADOXV010000035.1	45849	60130	Y	14282	Provirus	Viruses;Duplodnaviria;Heunggongvirae;Uroviricota;Caudoviricetes	0.9984	0.0014	2	22.8299	11	14282	No	19	11	0	Low-quality	Genome-fragment	37.17	AAI-based (medium-confidence)	0	1	NA	NA	NA	0
g_59.vir_4	g_59	NZ_JADOXV010000048.1|provirus_30691_50773	GCF_022507255.1_ASM2250725v1	P. versatile	A165-S18-M16	NA	NA	NZ_JADOXV010000048.1	30691	50773	Y	20083	Provirus	Viruses;Duplodnaviria;Heunggongvirae;Uroviricota;Caudoviricetes	0.998	0.0016	10	28.1624	11	20083	No	24	14	1	Medium-quality	Genome-fragment	54.13	AAI-based (medium-confidence)	0	1	NA	NA	NA	0
g_59.vir_5	g_59	NZ_JADOXV010000013.1|provirus_120456_136308	GCF_022507255.1_ASM2250725v1	P. versatile	A165-S18-M16	NA	NA	NZ_JADOXV010000013.1	120456	136308	Y	15853	Provirus	Viruses;Duplodnaviria;Heunggongvirae;Uroviricota;Caudoviricetes	0.9968	0.0019	1	14.0556	11	15853	No	24	5	1	Medium-quality	Genome-fragment	50.08	AAI-based (medium-confidence)	0	1	NA	NA	NA	0
g_60.vir_1	g_60	NZ_JADOXZ010000013.1|provirus_18238_36164	GCF_022507225.1_ASM2250722v1	P. brasiliense	A79-S20-O15	NA	NA	NZ_JADOXZ010000013.1	18238	36164	Y	17927	Provirus	Viruses;Duplodnaviria;Heunggongvirae;Uroviricota;Caudoviricetes	0.9985	0.0015	10	29.7403	11	17927	No	22	16	0	Low-quality	Genome-fragment	48.32	AAI-based (medium-confidence)	0	1	NA	NA	NA	0
g_61.vir_1	g_61	NZ_CP045098.1|provirus_4280368_4331529	GCF_022392805.1_ASM2239280v1	P. carotovorum	ZM1	NA	NA	NZ_CP045098.1	4280368	4326864	Y	46497	Provirus	Viruses;Duplodnaviria;Heunggongvirae;Uroviricota;Caudoviricetes	0.9985	0.0015	10	74.4836	11	51162	Yes	67	38	2	High-quality	High-quality	95.96	AAI-based (high-confidence)	9.12	1	NA	viral,host	1-46497,46498-51162	1
g_61.vir_2	g_61	NZ_CP045098.1|provirus_1946357_1984869	GCF_022392805.1_ASM2239280v1	P. carotovorum	ZM1	NA	NA	NZ_CP045098.1	1948204	1984869	Y	36666	Provirus	Viruses;Duplodnaviria;Heunggongvirae;Uroviricota;Caudoviricetes	0.9982	0.0017	23	50.4073	11	38513	Yes	44	30	2	High-quality	High-quality	100	AAI-based (high-confidence)	4.8	1	NA	host,viral	1-1847,1848-38513	1
g_61.vir_3	g_61	NZ_CP045098.1|provirus_3152410_3168190	GCF_022392805.1_ASM2239280v1	P. carotovorum	ZM1	NA	NA	NZ_CP045098.1	3152410	3168190	Y	15781	Provirus	Viruses;Duplodnaviria;Heunggongvirae;Uroviricota;Caudoviricetes	0.9977	0.0019	10	27.0065	11	15781	No	21	14	0	Low-quality	Genome-fragment	42.54	AAI-based (medium-confidence)	0	1	NA	NA	NA	0
g_62.vir_1	g_62	NZ_CP045097.1|provirus_767652_783504	GCF_022392325.1_ASM2239232v1	P. versatile	RC5297	NA	NA	NZ_CP045097.1	767652	783504	Y	15853	Provirus	Viruses;Duplodnaviria;Heunggongvirae;Uroviricota;Caudoviricetes	0.9968	0.0032	1	14.0556	11	15853	No	24	5	1	Medium-quality	Genome-fragment	50.08	AAI-based (medium-confidence)	0	1	NA	NA	NA	0
g_62.vir_2	g_62	NZ_CP045097.1|provirus_2823984_2840525	GCF_022392325.1_ASM2239232v1	P. versatile	RC5297	NA	NA	NZ_CP045097.1	2823984	2840525	Y	16542	Provirus	Viruses;Duplodnaviria;Heunggongvirae;Uroviricota;Caudoviricetes	0.9946	0.0043	10	27.1504	11	16542	No	21	14	0	Low-quality	Genome-fragment	44.59	AAI-based (medium-confidence)	0	1	NA	NA	NA	0
g_63.vir_1	g_63	NZ_CP092039.1|provirus_4048762_4097817	GCF_022220705.1_ASM2222070v1	P. brasiliense	130	NA	NA	NZ_CP092039.1	4048762	4097817	Y	49056	Provirus	Viruses;Duplodnaviria;Heunggongvirae;Uroviricota;Caudoviricetes	0.9988	0.0012	10	70.5538	11	49056	No	64	38	2	High-quality	High-quality	100	AAI-based (high-confidence)	0	1	NA	NA	NA	0
g_63.vir_2	g_63	NZ_CP092039.1|provirus_2874258_2889506	GCF_022220705.1_ASM2222070v1	P. brasiliense	130	NA	NA	NZ_CP092039.1	2874258	2889506	Y	15249	Provirus	Viruses;Duplodnaviria;Heunggongvirae;Uroviricota;Caudoviricetes	0.9984	0.0014	10	27.7409	11	15249	No	20	14	0	Low-quality	Genome-fragment	41.1	AAI-based (medium-confidence)	0	1	NA	NA	NA	0
g_63.vir_3	g_63	NZ_CP092039.1|provirus_1484649_1495610	GCF_022220705.1_ASM2222070v1	P. brasiliense	130	NA	NA	NZ_CP092039.1	1484649	1495610	Y	10962	Provirus	Viruses;Duplodnaviria;Heunggongvirae;Uroviricota;Caudoviricetes	0.9926	0.0034	1	7.6814	11	10962	No	12	3	0	Low-quality	Genome-fragment	30.46	HMM-based (lower-bound)	0	1	NA	NA	NA	0
g_64.vir_1	g_64	NZ_JAKNTB010000001.1|provirus_237036_272926	GCF_022172285.1_ASM2217228v1	P. brasiliense	BD163	NA	NA	NZ_JAKNTB010000001.1	237036	272926	Y	35891	Provirus	Viruses;Duplodnaviria;Heunggongvirae;Uroviricota;Caudoviricetes	0.9986	0.0014	19	57.547	11	35891	No	50	30	0	High-quality	High-quality	96.77	AAI-based (high-confidence)	0	1	NA	NA	NA	0
g_64.vir_2	g_64	NZ_JAKNTB010000001.1|provirus_1560863_1577007	GCF_022172285.1_ASM2217228v1	P. brasiliense	BD163	NA	NA	NZ_JAKNTB010000001.1	1560863	1577007	Y	16145	Provirus	Viruses;Duplodnaviria;Heunggongvirae;Uroviricota;Caudoviricetes	0.9985	0.0014	11	28.7819	11	16145	No	21	15	0	Low-quality	Genome-fragment	43.52	AAI-based (medium-confidence)	0	1	NA	NA	NA	0
g_64.vir_3	g_64	NZ_JAKNTB010000001.1|provirus_626490_651265	GCF_022172285.1_ASM2217228v1	P. brasiliense	BD163	NA	NA	NZ_JAKNTB010000001.1	626490	651265	Y	24776	Provirus	Viruses;Duplodnaviria;Heunggongvirae;Uroviricota;Caudoviricetes	0.9966	0.0021	7	20.5794	11	24776	No	28	11	1	Medium-quality	Genome-fragment	73.92	AAI-based (medium-confidence)	0	1	NA	NA	NA	0
g_64.vir_4	g_64	NZ_JAKNTB010000017.1	GCF_022172285.1_ASM2217228v1	P. brasiliense	BD163	NA	NA	NZ_JAKNTB010000017.1	NA	NA	N	9483	No terminal repeats	Unclassified	0.7188	0.0719	0	0.681	11	9483	No	1	0	1	Not-determined	Genome-fragment	NA	NA	0	1	no viral genes detected	NA	NA	0
g_65.vir_1	g_65	NZ_LXFY01000034.1|provirus_23445_55730	GCF_021432585.1_ASM2143258v1	P. punjabense	IFB5596	NA	NA	NZ_LXFY01000034.1	23445	55730	Y	32286	Provirus	Viruses;Duplodnaviria;Heunggongvirae;Uroviricota;Caudoviricetes	0.9987	0.0013	14	54.0221	11	32286	No	40	26	1	High-quality	High-quality	100	AAI-based (high-confidence)	0	1	NA	NA	NA	0
g_65.vir_2	g_65	NZ_LXFY01000029.1|provirus_233386_248820	GCF_021432585.1_ASM2143258v1	P. punjabense	IFB5596	NA	NA	NZ_LXFY01000029.1	233386	248820	Y	15435	Provirus	Viruses;Duplodnaviria;Heunggongvirae;Uroviricota;Caudoviricetes	0.9985	0.0014	10	27.3556	11	15435	No	20	14	0	Low-quality	Genome-fragment	41.6	AAI-based (medium-confidence)	0	1	NA	NA	NA	0
g_65.vir_3	g_65	NZ_LXFY01000019.1|provirus_12908_20184	GCF_021432585.1_ASM2143258v1	P. punjabense	IFB5596	NA	NA	NZ_LXFY01000019.1	12908	20184	Y	7277	Provirus	Viruses;Duplodnaviria;Heunggongvirae;Uroviricota;Caudoviricetes	0.9983	0.0015	5	12.421	11	7277	No	15	5	0	Low-quality	Genome-fragment	22.44	AAI-based (high-confidence)	0	1	NA	NA	NA	0
g_65.vir_4	g_65	NZ_LXFY01000001.1|provirus_96151_126081	GCF_021432585.1_ASM2143258v1	P. punjabense	IFB5596	NA	NA	NZ_LXFY01000001.1	96151	126081	Y	29931	Provirus	Viruses;Duplodnaviria;Heunggongvirae;Uroviricota;Caudoviricetes	0.9983	0.0016	12	48.1992	11	29931	No	37	19	0	High-quality	High-quality	99.09	AAI-based (high-confidence)	0	1	NA	NA	NA	0
g_65.vir_5	g_65	NZ_LXFY01000003.1|provirus_2_27536	GCF_021432585.1_ASM2143258v1	P. punjabense	IFB5596	NA	NA	NZ_LXFY01000003.1	2	27536	Y	27535	Provirus	Viruses;Duplodnaviria;Heunggongvirae;Uroviricota;Caudoviricetes	0.9982	0.0016	17	36.3771	11	27535	No	35	27	1	Medium-quality	Genome-fragment	82.35	AAI-based (high-confidence)	0	1	NA	NA	NA	0
g_65.vir_6	g_65	NZ_LXFY01000008.1|provirus_76151_93374	GCF_021432585.1_ASM2143258v1	P. punjabense	IFB5596	NA	NA	NZ_LXFY01000008.1	76151	93374	Y	17224	Provirus	Viruses;Duplodnaviria;Heunggongvirae;Uroviricota;Caudoviricetes	0.9971	0.0018	1	13.7886	11	17224	No	22	4	0	Low-quality	Genome-fragment	30.45	HMM-based (lower-bound)	0	1	NA	NA	NA	0
g_66.vir_1	g_66	NZ_CAKLIC010000008.1|provirus_72225_86691	GCF_922011625.1_Pectobacterium_versatile_A56-GEAM-M15	P. versatile	NA	NA	NA	NZ_CAKLIC010000008.1	72225	86691	Y	14467	Provirus	Viruses;Duplodnaviria;Heunggongvirae;Uroviricota;Caudoviricetes	0.9982	0.0018	2	16.4658	11	14467	No	17	3	0	Low-quality	Genome-fragment	25.24	HMM-based (lower-bound)	0	1	NA	NA	NA	0
g_66.vir_2	g_66	NZ_CAKLIC010000015.1|provirus_281335_291185	GCF_922011625.1_Pectobacterium_versatile_A56-GEAM-M15	P. versatile	NA	NA	NA	NZ_CAKLIC010000015.1	281335	291185	Y	9851	Provirus	Viruses;Duplodnaviria;Heunggongvirae;Uroviricota;Caudoviricetes	0.9982	0.0018	1	14.9986	11	9851	No	16	1	0	Low-quality	Genome-fragment	6.62	HMM-based (lower-bound)	0	1	NA	NA	NA	0
g_66.vir_3	g_66	NZ_CAKLIC010000003.1|provirus_75035_92067	GCF_922011625.1_Pectobacterium_versatile_A56-GEAM-M15	P. versatile	NA	NA	NA	NZ_CAKLIC010000003.1	75035	92067	Y	17033	Provirus	Viruses;Duplodnaviria;Heunggongvirae;Uroviricota;Caudoviricetes	0.998	0.0019	10	28.3395	11	17033	No	22	14	0	Low-quality	Genome-fragment	45.88	AAI-based (medium-confidence)	0	1	NA	NA	NA	0
g_66.vir_4	g_66	NZ_CAKLIC010000034.1|provirus_9816_25711	GCF_922011625.1_Pectobacterium_versatile_A56-GEAM-M15	P. versatile	NA	NA	NA	NZ_CAKLIC010000034.1	9816	25711	Y	15896	Provirus	Viruses;Duplodnaviria;Heunggongvirae;Uroviricota;Caudoviricetes	0.9975	0.002	1	14.9851	11	15896	No	24	5	0	Low-quality	Genome-fragment	46.67	AAI-based (medium-confidence)	0	1	NA	NA	NA	0
g_67.vir_1	g_67	NZ_CAKLIG010000009.1|provirus_320_54517	GCF_922013345.1_Pectobacterium_versatile_LMG2424	P. versatile	NA	NA	NA	NZ_CAKLIG010000009.1	7491	54517	Y	47027	Provirus	Viruses;Duplodnaviria;Heunggongvirae;Uroviricota;Caudoviricetes	0.9986	0.0014	11	67.5533	11	54198	Yes	72	35	4	High-quality	High-quality	97.05	AAI-based (high-confidence)	13.23	1	NA	host,viral	1-7171,7172-54198	1
g_67.vir_2	g_67	NZ_CAKLIG010000005.1|provirus_88819_106033	GCF_922013345.1_Pectobacterium_versatile_LMG2424	P. versatile	NA	NA	NA	NZ_CAKLIG010000005.1	88819	106033	Y	17215	Provirus	Viruses;Duplodnaviria;Heunggongvirae;Uroviricota;Caudoviricetes	0.9981	0.0017	10	28.8687	11	17215	No	22	14	0	Low-quality	Genome-fragment	46.37	AAI-based (medium-confidence)	0	1	NA	NA	NA	0
g_67.vir_3	g_67	NZ_CAKLIG010000040.1|provirus_421_30275	GCF_922013345.1_Pectobacterium_versatile_LMG2424	P. versatile	NA	NA	NA	NZ_CAKLIG010000040.1	421	26614	Y	26194	Provirus	Viruses;Duplodnaviria;Heunggongvirae;Uroviricota;Caudoviricetes	0.9971	0.0021	19	32.6027	11	29855	Yes	33	23	2	Medium-quality	Genome-fragment	77.95	AAI-based (medium-confidence)	12.26	1	NA	viral,host	1-26194,26195-29855	1
g_67.vir_4	g_67	NZ_CAKLIG010000017.1|provirus_100421_110654	GCF_922013345.1_Pectobacterium_versatile_LMG2424	P. versatile	NA	NA	NA	NZ_CAKLIG010000017.1	100421	110654	Y	10234	Provirus	Viruses;Duplodnaviria;Heunggongvirae;Uroviricota;Caudoviricetes	0.997	0.0023	2	18.6472	11	10234	No	19	9	0	Low-quality	Genome-fragment	29.8	AAI-based (medium-confidence)	0	1	NA	NA	NA	0
g_68.vir_1	g_68	NZ_CAKLHZ010000001.1|provirus_633240_650272	GCF_922011735.1_Pectobacterium_versatile_A550-S10-A17	P. versatile	NA	NA	NA	NZ_CAKLHZ010000001.1	633240	650272	Y	17033	Provirus	Viruses;Duplodnaviria;Heunggongvirae;Uroviricota;Caudoviricetes	0.9979	0.0021	10	28.3395	11	17033	No	22	14	0	Low-quality	Genome-fragment	45.88	AAI-based (medium-confidence)	0	1	NA	NA	NA	0
g_68.vir_2	g_68	NZ_CAKLHZ010000003.1|provirus_559179_596976	GCF_922011735.1_Pectobacterium_versatile_A550-S10-A17	P. versatile	NA	NA	NA	NZ_CAKLHZ010000003.1	559179	596976	Y	37798	Provirus	Viruses;Duplodnaviria;Heunggongvirae;Uroviricota;Caudoviricetes	0.9977	0.0022	13	44.569	11	37798	No	46	19	0	High-quality	High-quality	100	AAI-based (high-confidence)	0	1	NA	NA	NA	0
g_68.vir_3	g_68	NZ_CAKLHZ010000009.1|provirus_60369_83623	GCF_922011735.1_Pectobacterium_versatile_A550-S10-A17	P. versatile	NA	NA	NA	NZ_CAKLHZ010000009.1	60369	76168	Y	15800	Provirus	Viruses;Duplodnaviria;Heunggongvirae;Uroviricota;Caudoviricetes	0.9959	0.0028	1	21.2639	11	23255	Yes	26	3	5	Low-quality	Genome-fragment	29.67	HMM-based (lower-bound)	32.06	1	NA	viral,host	1-15800,15801-23255	1
g_69.vir_1	g_69	NZ_CAKLIU010000004.1|provirus_15186_74664	GCF_922030705.1_Pectobacterium_versatile_LMG2411	P. versatile	NA	NA	NA	NZ_CAKLIU010000004.1	15186	69437	Y	54252	Provirus	Viruses;Duplodnaviria;Heunggongvirae;Uroviricota;Caudoviricetes	0.9984	0.0016	7	74.9381	11	59479	Yes	67	38	2	Medium-quality	Genome-fragment	83.44	AAI-based (medium-confidence)	8.79	1	NA	viral,host	1-54252,54253-59479	1
g_69.vir_2	g_69	NZ_CAKLIU010000019.1|provirus_2_14948	GCF_922030705.1_Pectobacterium_versatile_LMG2411	P. versatile	NA	NA	NA	NZ_CAKLIU010000019.1	2	14948	Y	14947	Provirus	Viruses;Duplodnaviria;Heunggongvirae;Uroviricota;Caudoviricetes	0.9983	0.0017	10	27.5357	11	14947	No	21	14	0	Low-quality	Genome-fragment	40.26	AAI-based (medium-confidence)	0	1	NA	NA	NA	0
g_69.vir_3	g_69	NZ_CAKLIU010000029.1	GCF_922030705.1_Pectobacterium_versatile_LMG2411	P. versatile	NA	NA	NA	NZ_CAKLIU010000029.1	NA	NA	N	5503	No terminal repeats	Viruses;Duplodnaviria;Heunggongvirae;Uroviricota;Caudoviricetes	0.904	0.0331	0	1.7086	11	5503	No	1	0	0	Not-determined	Genome-fragment	NA	NA	0	1	no viral genes detected	NA	NA	0
g_70.vir_1	g_70	NZ_CAKLIA010000008.1|provirus_91367_107522	GCF_922011655.1_Pectobacterium_versatile_CFBP7359.1	P. versatile	NA	NA	NA	NZ_CAKLIA010000008.1	91367	107522	Y	16156	Provirus	Viruses;Duplodnaviria;Heunggongvirae;Uroviricota;Caudoviricetes	0.9984	0.0016	10	27.932	11	16156	No	21	15	0	Low-quality	Genome-fragment	43.52	AAI-based (medium-confidence)	0	1	NA	NA	NA	0
g_70.vir_2	g_70	NZ_CAKLIA010000019.1|provirus_26545_51788	GCF_922011655.1_Pectobacterium_versatile_CFBP7359.1	P. versatile	NA	NA	NA	NZ_CAKLIA010000019.1	33206	51788	Y	18583	Provirus	Viruses;Duplodnaviria;Heunggongvirae;Uroviricota;Caudoviricetes	0.9972	0.0022	3	25.974	11	25244	Yes	30	5	2	Low-quality	Genome-fragment	31.39	HMM-based (lower-bound)	26.39	1	NA	host,viral	1-6661,6662-25244	1
g_71.vir_1	g_71	NZ_CAKLID010000001.1|provirus_771043_788550	GCF_922013315.1_Pectobacterium_versatile_LMG2412	P. versatile	NA	NA	NA	NZ_CAKLID010000001.1	771043	788550	Y	17508	Provirus	Viruses;Duplodnaviria;Heunggongvirae;Uroviricota;Caudoviricetes	0.9983	0.0017	10	28.4611	11	17508	No	22	16	0	Low-quality	Genome-fragment	47.16	AAI-based (medium-confidence)	0	1	NA	NA	NA	0
g_72.vir_1	g_72	NZ_CAKLIB010000001.1|provirus_365502_382009	GCF_922011615.1_Pectobacterium_versatile_A139-S21-M15	P. versatile	NA	NA	NA	NZ_CAKLIB010000001.1	365502	382009	Y	16508	Provirus	Viruses;Duplodnaviria;Heunggongvirae;Uroviricota;Caudoviricetes	0.9984	0.0016	10	27.561	11	16508	No	21	14	0	Low-quality	Genome-fragment	44.5	AAI-based (medium-confidence)	0	1	NA	NA	NA	0
g_72.vir_2	g_72	NZ_CAKLIB010000002.1|provirus_80839_128518	GCF_922011615.1_Pectobacterium_versatile_A139-S21-M15	P. versatile	NA	NA	NA	NZ_CAKLIB010000002.1	83279	119671	Y	36393	Provirus	Viruses;Duplodnaviria;Heunggongvirae;Uroviricota;Caudoviricetes	0.9979	0.0019	20	56.389	11	47680	Yes	51	31	4	Complete	High-quality	100	Provirus (high-confidence)	23.67	1	NA	host,viral,host	1-2440,2441-38833,38834-47680	1
g_72.vir_3	g_72	NZ_CAKLIB010000007.1|provirus_64575_82476	GCF_922011615.1_Pectobacterium_versatile_A139-S21-M15	P. versatile	NA	NA	NA	NZ_CAKLIB010000007.1	64575	82476	Y	17902	Provirus	Viruses;Duplodnaviria;Heunggongvirae;Uroviricota;Caudoviricetes	0.9964	0.0025	2	13.6563	11	17902	No	22	1	4	Low-quality	Genome-fragment	11.48	HMM-based (lower-bound)	0	1	NA	NA	NA	0
g_72.vir_4	g_72	NZ_CAKLIB010000062.1	GCF_922011615.1_Pectobacterium_versatile_A139-S21-M15	P. versatile	NA	NA	NA	NZ_CAKLIB010000062.1	NA	NA	N	8842	No terminal repeats	Viruses;Duplodnaviria;Heunggongvirae;Uroviricota;Caudoviricetes	0.8663	0.0353	0	2.5404	11	8842	Yes	6	1	1	Low-quality	Genome-fragment	1.77	HMM-based (lower-bound)	50.31	1	NA	host,viral	1-4448,4449-8842	1
g_73.vir_1	g_73	NZ_CAKLIS010000004.1|provirus_23579_39851	GCF_922022605.1_Pectobacterium_versatile_A619-S1-N17	P. versatile	NA	NA	NA	NZ_CAKLIS010000004.1	23579	39851	Y	16273	Provirus	Viruses;Duplodnaviria;Heunggongvirae;Uroviricota;Caudoviricetes	0.9984	0.0016	11	28.5767	11	16273	No	21	15	0	Low-quality	Genome-fragment	43.86	AAI-based (medium-confidence)	0	1	NA	NA	NA	0
g_73.vir_2	g_73	NZ_CAKLIS010000003.1|provirus_24_17299	GCF_922022605.1_Pectobacterium_versatile_A619-S1-N17	P. versatile	NA	NA	NA	NZ_CAKLIS010000003.1	24	14229	Y	14206	Provirus	Viruses;Duplodnaviria;Heunggongvirae;Uroviricota;Caudoviricetes	0.9981	0.0017	10	16.1536	11	17276	Yes	17	11	2	Low-quality	Genome-fragment	42.74	AAI-based (high-confidence)	17.77	1.01	NA	viral,host	1-14206,14207-17276	1
g_73.vir_3	g_73	NZ_CAKLIS010000025.1	GCF_922022605.1_Pectobacterium_versatile_A619-S1-N17	P. versatile	NA	NA	NA	NZ_CAKLIS010000025.1	NA	NA	N	26464	No terminal repeats	Viruses;Duplodnaviria;Heunggongvirae;Uroviricota;Caudoviricetes	0.997	0.0021	10	37.6559	11	26464	No	38	21	0	Medium-quality	Genome-fragment	80.74	AAI-based (high-confidence)	0	1	NA	NA	NA	0
g_73.vir_4	g_73	NZ_CAKLIS010000036.1|provirus_25646_41961	GCF_922022605.1_Pectobacterium_versatile_A619-S1-N17	P. versatile	NA	NA	NA	NZ_CAKLIS010000036.1	25646	41961	Y	16316	Provirus	Viruses;Duplodnaviria;Heunggongvirae;Uroviricota;Caudoviricetes	0.9954	0.0028	1	13.6724	11	16316	No	25	4	0	Low-quality	Genome-fragment	29.49	HMM-based (lower-bound)	0	1	NA	NA	NA	0
g_73.vir_5	g_73	NZ_CAKLIS010000058.1	GCF_922022605.1_Pectobacterium_versatile_A619-S1-N17	P. versatile	NA	NA	NA	NZ_CAKLIS010000058.1	NA	NA	N	7743	No terminal repeats	Viruses;Duplodnaviria;Heunggongvirae;Uroviricota;Caudoviricetes	0.7509	0.052	0	1.6198	11	7743	No	6	1	0	Low-quality	Genome-fragment	3.13	HMM-based (lower-bound)	0	1	NA	NA	NA	0
g_74.vir_1	g_74	NZ_CAKLIH010000016.1|provirus_1_14164	GCF_922014665.1_Pectobacterium_brasiliense_LMG2407	P. brasiliense	NA	NA	NA	NZ_CAKLIH010000016.1	1	14164	Y	14164	Provirus	Viruses;Duplodnaviria;Heunggongvirae;Uroviricota;Caudoviricetes	0.9987	0.0013	10	27.7409	11	14164	No	19	14	0	Low-quality	Genome-fragment	38.18	AAI-based (medium-confidence)	0	1	NA	NA	NA	0
g_74.vir_2	g_74	NZ_CAKLIH010000019.1|provirus_9637_26264	GCF_922014665.1_Pectobacterium_brasiliense_LMG2407	P. brasiliense	NA	NA	NA	NZ_CAKLIH010000019.1	9637	26264	Y	16628	Provirus	Viruses;Duplodnaviria;Heunggongvirae;Uroviricota;Caudoviricetes	0.9971	0.0021	1	17.3072	11	16628	No	30	3	0	Low-quality	Genome-fragment	23.42	HMM-based (lower-bound)	0	1	NA	NA	NA	0
g_74.vir_3	g_74	NZ_CAKLIH010000056.1	GCF_922014665.1_Pectobacterium_brasiliense_LMG2407	P. brasiliense	NA	NA	NA	NZ_CAKLIH010000056.1	NA	NA	N	4156	ITR	Viruses;Duplodnaviria;Heunggongvirae;Uroviricota;Caudoviricetes	0.9961	0.0027	2	4.0462	11	4156	No	3	3	0	Low-quality	Genome-fragment	10.51	AAI-based (medium-confidence)	0	1.01	low-confidence ITR	NA	NA	0
g_75.vir_1	g_75	NZ_CAKLIE010000027.1|provirus_9000_25496	GCF_922013215.1_Pectobacterium_versatile_A222-S6-N16	P. versatile	NA	NA	NA	NZ_CAKLIE010000027.1	9000	25496	Y	16497	Provirus	Viruses;Duplodnaviria;Heunggongvirae;Uroviricota;Caudoviricetes	0.9975	0.0025	10	27.1504	11	16497	No	21	14	0	Low-quality	Genome-fragment	44.44	AAI-based (medium-confidence)	0	1	NA	NA	NA	0
g_76.vir_1	g_76	NZ_CAKLIJ010000025.1|provirus_79347_99439	GCF_922016725.1_Pectobacterium_versatile_A155-S5-M16	P. versatile	NA	NA	NA	NZ_CAKLIJ010000025.1	79347	99439	Y	20093	Provirus	Viruses;Duplodnaviria;Heunggongvirae;Uroviricota;Caudoviricetes	0.9982	0.0018	4	22.644	11	20093	No	30	4	0	Low-quality	Genome-fragment	33.08	HMM-based (lower-bound)	0	1	NA	NA	NA	0
g_76.vir_2	g_76	NZ_CAKLIJ010000005.1|provirus_110731_129193	GCF_922016725.1_Pectobacterium_versatile_A155-S5-M16	P. versatile	NA	NA	NA	NZ_CAKLIJ010000005.1	110731	129193	Y	18463	Provirus	Viruses;Duplodnaviria;Heunggongvirae;Uroviricota;Caudoviricetes	0.9964	0.0027	10	29.9162	11	18463	No	24	16	0	Low-quality	Genome-fragment	49.76	AAI-based (medium-confidence)	0	1	NA	NA	NA	0
g_77.vir_1	g_77	NZ_CAKLIL010000019.1|provirus_3_14874	GCF_922019785.1_Pectobacterium_versatile_A82-S18-O15	P. versatile	NA	NA	NA	NZ_CAKLIL010000019.1	3	14874	Y	14872	Provirus	Viruses;Duplodnaviria;Heunggongvirae;Uroviricota;Caudoviricetes	0.9981	0.0019	10	27.561	11	14872	No	20	14	0	Low-quality	Genome-fragment	40.09	AAI-based (medium-confidence)	0	1	NA	NA	NA	0
g_78.vir_1	g_78	NZ_CAKLIV010000016.1|provirus_229205_239772	GCF_922031085.1_Pectobacterium_versatile_A197-S18-M16	P. versatile	NA	NA	NA	NZ_CAKLIV010000016.1	229205	239772	Y	10568	Provirus	Viruses;Duplodnaviria;Heunggongvirae;Uroviricota;Caudoviricetes	0.9986	0.0014	7	14.7954	11	10568	No	11	9	0	Low-quality	Genome-fragment	28.45	AAI-based (medium-confidence)	0	1	NA	NA	NA	0
g_78.vir_2	g_78	NZ_CAKLIV010000005.1|provirus_64_5512	GCF_922031085.1_Pectobacterium_versatile_A197-S18-M16	P. versatile	NA	NA	NA	NZ_CAKLIV010000005.1	64	5512	Y	5449	Provirus	Viruses;Duplodnaviria;Heunggongvirae;Uroviricota;Caudoviricetes	0.9968	0.0023	3	13.1366	11	5449	No	10	6	0	Low-quality	Genome-fragment	14.69	AAI-based (high-confidence)	0	1	NA	NA	NA	0
g_78.vir_3	g_78	NZ_CAKLIV010000055.1	GCF_922031085.1_Pectobacterium_versatile_A197-S18-M16	P. versatile	NA	NA	NA	NZ_CAKLIV010000055.1	NA	NA	N	3620	No terminal repeats	Viruses;Varidnaviria;Bamfordvirae;Nucleocytoviricota;Megaviricetes;Algavirales	0.9143	0.0301	0	1.7183	11	3620	No	5	0	0	Not-determined	Genome-fragment	NA	NA	0	1.01	no viral genes detected	NA	NA	0
g_79.vir_1	g_79	NZ_CAKLIY010000003.1|provirus_339266_354164	GCF_922037565.1_Pectobacterium_polaris_LMG2406	P. polaris	NA	NA	NA	NZ_CAKLIY010000003.1	339266	354164	Y	14899	Provirus	Viruses;Duplodnaviria;Heunggongvirae;Uroviricota;Caudoviricetes	0.9986	0.0014	4	19.0496	11	14899	No	18	3	0	Low-quality	Genome-fragment	25.99	HMM-based (lower-bound)	0	1	NA	NA	NA	0
g_79.vir_2	g_79	NZ_CAKLIY010000008.1|provirus_211667_232975	GCF_922037565.1_Pectobacterium_polaris_LMG2406	P. polaris	NA	NA	NA	NZ_CAKLIY010000008.1	211667	232975	Y	21309	Provirus	Viruses;Duplodnaviria;Heunggongvirae;Uroviricota;Caudoviricetes	0.9976	0.0019	11	29.5238	11	21309	No	25	16	1	Medium-quality	Genome-fragment	57.4	AAI-based (medium-confidence)	0	1	NA	NA	NA	0
g_80.vir_1	g_80	NZ_CAKLIN010000006.1|provirus_69320_86372	GCF_922021645.1_Pectobacterium_versatile_LMG2413	P. versatile	NA	NA	NA	NZ_CAKLIN010000006.1	69320	86372	Y	17053	Provirus	Viruses;Duplodnaviria;Heunggongvirae;Uroviricota;Caudoviricetes	0.9975	0.0025	10	28.8687	11	17053	No	22	14	0	Low-quality	Genome-fragment	45.96	AAI-based (medium-confidence)	0	1	NA	NA	NA	0
g_81.vir_1	g_81	NZ_CAKLIQ010000017.1|provirus_157374_210403	GCF_922021985.1_Pectobacterium_versatile_A167-S22-M16	P. versatile	NA	NA	NA	NZ_CAKLIQ010000017.1	157374	210403	Y	53030	Provirus	Viruses;Duplodnaviria;Heunggongvirae;Uroviricota;Caudoviricetes	0.9988	0.0012	9	85.9671	11	53030	No	77	46	0	High-quality	High-quality	100	AAI-based (high-confidence)	0	1	NA	NA	NA	0
g_81.vir_2	g_81	NZ_CAKLIQ010000032.1|provirus_33020_50230	GCF_922021985.1_Pectobacterium_versatile_A167-S22-M16	P. versatile	NA	NA	NA	NZ_CAKLIQ010000032.1	33020	50230	Y	17211	Provirus	Viruses;Duplodnaviria;Heunggongvirae;Uroviricota;Caudoviricetes	0.9979	0.0017	10	28.8687	11	17211	No	22	14	0	Low-quality	Genome-fragment	46.36	AAI-based (medium-confidence)	0	1	NA	NA	NA	0
g_81.vir_3	g_81	NZ_CAKLIQ010000049.1|provirus_36760_74163	GCF_922021985.1_Pectobacterium_versatile_A167-S22-M16	P. versatile	NA	NA	NA	NZ_CAKLIQ010000049.1	39200	74163	Y	34964	Provirus	Viruses;Duplodnaviria;Heunggongvirae;Uroviricota;Caudoviricetes	0.9976	0.0019	21	48.9224	11	37404	Yes	46	32	3	High-quality	High-quality	100	AAI-based (high-confidence)	6.52	1	NA	host,viral	1-2440,2441-37404	1
g_82.vir_1	g_82	NZ_CAKLHY010000048.1	GCF_922011605.1_Pectobacterium_versatile_A792-S21-N17	P. versatile	NA	NA	NA	NZ_CAKLHY010000048.1	NA	NA	N	2154	No terminal repeats	Viruses;Duplodnaviria;Heunggongvirae;Uroviricota;Caudoviricetes	0.9987	0.0013	1	4.4784	11	2154	No	3	0	0	Not-determined	Genome-fragment	NA	NA	0	1	no viral genes detected	NA	NA	0
g_82.vir_2	g_82	NZ_CAKLHY010000003.1|provirus_2_6351	GCF_922011605.1_Pectobacterium_versatile_A792-S21-N17	P. versatile	NA	NA	NA	NZ_CAKLHY010000003.1	2	6351	Y	6350	Provirus	Viruses;Duplodnaviria;Heunggongvirae;Uroviricota;Caudoviricetes	0.9986	0.0013	3	8.7092	11	6350	No	8	4	0	Low-quality	Genome-fragment	13.43	AAI-based (medium-confidence)	0	1	NA	NA	NA	0
g_82.vir_3	g_82	NZ_CAKLHY010000003.1|provirus_24268_40422	GCF_922011605.1_Pectobacterium_versatile_A792-S21-N17	P. versatile	NA	NA	NA	NZ_CAKLHY010000003.1	24268	40422	Y	16155	Provirus	Viruses;Duplodnaviria;Heunggongvirae;Uroviricota;Caudoviricetes	0.9984	0.0014	10	27.932	11	16155	No	21	15	0	Low-quality	Genome-fragment	43.52	AAI-based (medium-confidence)	0	1	NA	NA	NA	0
g_82.vir_4	g_82	NZ_CAKLHY010000051.1	GCF_922011605.1_Pectobacterium_versatile_A792-S21-N17	P. versatile	NA	NA	NA	NZ_CAKLHY010000051.1	NA	NA	N	2936	No terminal repeats	Viruses;Duplodnaviria;Heunggongvirae;Uroviricota;Caudoviricetes	0.9981	0.0016	0	13.4357	11	2936	No	10	1	0	Low-quality	Genome-fragment	1.97	HMM-based (lower-bound)	0	1	NA	NA	NA	0
g_82.vir_5	g_82	NZ_CAKLHY010000059.1	GCF_922011605.1_Pectobacterium_versatile_A792-S21-N17	P. versatile	NA	NA	NA	NZ_CAKLHY010000059.1	NA	NA	N	560	No terminal repeats	Viruses;Duplodnaviria;Heunggongvirae;Uroviricota;Caudoviricetes	0.9753	0.0062	1	1.0419	11	560	No	1	0	0	Not-determined	Genome-fragment	NA	NA	0	1	no viral genes detected	NA	NA	0
g_83.vir_1	g_83	NZ_CAKLIX010000008.1|provirus_238773_256104	GCF_922037575.1_Pectobacterium_versatile_LMG2459	P. versatile	NA	NA	NA	NZ_CAKLIX010000008.1	238773	256104	Y	17332	Provirus	Viruses;Duplodnaviria;Heunggongvirae;Uroviricota;Caudoviricetes	0.9977	0.0023	10	28.4611	11	17332	No	22	16	0	Low-quality	Genome-fragment	46.72	AAI-based (medium-confidence)	0	1	NA	NA	NA	0
g_83.vir_2	g_83	NZ_CAKLIX010000004.1|provirus_221548_236267	GCF_922037575.1_Pectobacterium_versatile_LMG2459	P. versatile	NA	NA	NA	NZ_CAKLIX010000004.1	221548	236267	Y	14720	Provirus	Viruses;Duplodnaviria;Heunggongvirae;Uroviricota;Caudoviricetes	0.9818	0.0103	1	9.3997	11	14720	No	17	3	0	Low-quality	Genome-fragment	40.9	HMM-based (lower-bound)	0	1	NA	NA	NA	0
g_84.vir_1	g_84	NZ_CAKLIF010000019.1|provirus_126645_139523	GCF_922013185.1_Pectobacterium_versatile_A385-S18-F17	P. versatile	NA	NA	NA	NZ_CAKLIF010000019.1	126645	139523	Y	12879	Provirus	Viruses;Duplodnaviria;Heunggongvirae;Uroviricota;Caudoviricetes	0.9988	0.0012	7	23.5592	11	12879	No	16	9	0	Low-quality	Genome-fragment	42.69	AAI-based (high-confidence)	0	1	NA	NA	NA	0
g_84.vir_2	g_84	NZ_CAKLIF010000012.1|provirus_109213_168967	GCF_922013185.1_Pectobacterium_versatile_A385-S18-F17	P. versatile	NA	NA	NA	NZ_CAKLIF010000012.1	109213	168967	Y	59755	Provirus	Viruses;Duplodnaviria;Heunggongvirae;Uroviricota;Caudoviricetes	0.9985	0.0014	9	77.6832	11	59755	No	72	40	1	High-quality	High-quality	91.08	AAI-based (medium-confidence)	0	1	NA	NA	NA	0
g_84.vir_3	g_84	NZ_CAKLIF010000029.1|provirus_8908_27485	GCF_922013185.1_Pectobacterium_versatile_A385-S18-F17	P. versatile	NA	NA	NA	NZ_CAKLIF010000029.1	8908	27485	Y	18578	Provirus	Viruses;Duplodnaviria;Heunggongvirae;Uroviricota;Caudoviricetes	0.998	0.0016	11	31.2739	11	18578	No	24	17	0	Medium-quality	Genome-fragment	50.04	AAI-based (medium-confidence)	0	1	NA	NA	NA	0
g_84.vir_4	g_84	NZ_CAKLIF010000002.1|provirus_3_11361	GCF_922013185.1_Pectobacterium_versatile_A385-S18-F17	P. versatile	NA	NA	NA	NZ_CAKLIF010000002.1	3	11361	Y	11359	Provirus	Viruses;Duplodnaviria;Heunggongvirae;Uroviricota;Caudoviricetes	0.9965	0.002	2	11.6718	11	11359	No	15	7	0	Low-quality	Genome-fragment	33.51	AAI-based (high-confidence)	0	1	NA	NA	NA	0
g_84.vir_5	g_84	NZ_CAKLIF010000003.1|provirus_177621_203028	GCF_922013185.1_Pectobacterium_versatile_A385-S18-F17	P. versatile	NA	NA	NA	NZ_CAKLIF010000003.1	188262	203028	Y	14767	Provirus	Viruses;Duplodnaviria;Heunggongvirae;Uroviricota;Caudoviricetes	0.9925	0.0031	1	12.3499	11	25408	Yes	32	2	4	Low-quality	Genome-fragment	21.18	HMM-based (lower-bound)	41.88	1	NA	host,viral	1-10641,10642-25408	1
g_85.vir_1	g_85	NZ_CAKLIT010000023.1|provirus_219153_235324	GCF_922030515.1_Pectobacterium_versatile_A78-S20-O15	P. versatile	NA	NA	NA	NZ_CAKLIT010000023.1	219153	235324	Y	16172	Provirus	Viruses;Duplodnaviria;Heunggongvirae;Uroviricota;Caudoviricetes	0.9986	0.0014	11	28.6061	11	16172	No	21	15	0	Low-quality	Genome-fragment	43.59	AAI-based (medium-confidence)	0	1	NA	NA	NA	0
g_85.vir_2	g_85	NZ_CAKLIT010000023.1|provirus_102282_128908	GCF_922030515.1_Pectobacterium_versatile_A78-S20-O15	P. versatile	NA	NA	NA	NZ_CAKLIT010000023.1	102282	128908	Y	26627	Provirus	Viruses;Duplodnaviria;Heunggongvirae;Uroviricota;Caudoviricetes	0.997	0.0022	7	25.109	11	26627	No	33	14	1	Medium-quality	Genome-fragment	79.45	AAI-based (medium-confidence)	0	1	NA	NA	NA	0
g_86.vir_1	g_86	NZ_CAKLHX010000018.1|provirus_69567_88266	GCF_922011595.1_Pectobacterium_versatile_A80-S18-O15	P. versatile	NA	NA	NA	NZ_CAKLHX010000018.1	69567	88266	Y	18700	Provirus	Viruses;Duplodnaviria;Heunggongvirae;Uroviricota;Caudoviricetes	0.9976	0.0024	12	32.4813	11	18700	No	25	18	0	Medium-quality	Genome-fragment	50.37	AAI-based (medium-confidence)	0	1	NA	NA	NA	0
g_86.vir_2	g_86	NZ_CAKLHX010000032.1	GCF_922011595.1_Pectobacterium_versatile_A80-S18-O15	P. versatile	NA	NA	NA	NZ_CAKLHX010000032.1	NA	NA	N	2846	No terminal repeats	Viruses;Duplodnaviria;Heunggongvirae;Uroviricota;Caudoviricetes	0.9773	0.0125	0	1.3909	11	2846	No	1	0	1	Not-determined	Genome-fragment	NA	NA	0	1.08	no viral genes detected	NA	NA	0
g_87.vir_1	g_87	NZ_CAKLIK010000010.1|provirus_35010_79261	GCF_922016765.1_Pectobacterium_versatile_A482-MFV-J17	P. versatile	NA	NA	NA	NZ_CAKLIK010000010.1	35010	74631	Y	39622	Provirus	Viruses;Duplodnaviria;Heunggongvirae;Uroviricota;Caudoviricetes	0.9987	0.0013	14	76.4142	11	44252	Yes	60	34	2	High-quality	High-quality	93.69	AAI-based (medium-confidence)	10.46	1	NA	viral,host	1-39622,39623-44252	1
g_87.vir_2	g_87	NZ_CAKLIK010000001.1|provirus_335669_352697	GCF_922016765.1_Pectobacterium_versatile_A482-MFV-J17	P. versatile	NA	NA	NA	NZ_CAKLIK010000001.1	335669	352697	Y	17029	Provirus	Viruses;Duplodnaviria;Heunggongvirae;Uroviricota;Caudoviricetes	0.9976	0.0018	10	28.8687	11	17029	No	22	14	0	Low-quality	Genome-fragment	45.9	AAI-based (medium-confidence)	0	1	NA	NA	NA	0
g_87.vir_3	g_87	NZ_CAKLIK010000031.1	GCF_922016765.1_Pectobacterium_versatile_A482-MFV-J17	P. versatile	NA	NA	NA	NZ_CAKLIK010000031.1	NA	NA	N	1971	No terminal repeats	Viruses;Duplodnaviria;Heunggongvirae;Uroviricota;Caudoviricetes	0.98	0.0079	1	0.9776	11	1971	No	1	1	0	Low-quality	Genome-fragment	7.97	AAI-based (high-confidence)	0	1	NA	NA	NA	0
g_88.vir_1	g_88	NZ_CAKLIP010000032.1|provirus_91262_107460	GCF_922022005.1_Pectobacterium_versatile_A102-S1-F16	P. versatile	NA	NA	NA	NZ_CAKLIP010000032.1	91262	107460	Y	16199	Provirus	Viruses;Duplodnaviria;Heunggongvirae;Uroviricota;Caudoviricetes	0.9984	0.0016	10	28.4611	11	16199	No	21	15	0	Low-quality	Genome-fragment	43.66	AAI-based (medium-confidence)	0	1	NA	NA	NA	0
g_88.vir_2	g_88	NZ_CAKLIP010000005.1|provirus_172657_192528	GCF_922022005.1_Pectobacterium_versatile_A102-S1-F16	P. versatile	NA	NA	NA	NZ_CAKLIP010000005.1	172657	192528	Y	19872	Provirus	Viruses;Duplodnaviria;Heunggongvirae;Uroviricota;Caudoviricetes	0.995	0.0033	1	17.196	11	19872	No	26	1	5	Low-quality	Genome-fragment	12.74	HMM-based (lower-bound)	0	1	NA	NA	NA	0
g_89.vir_1	g_89	NZ_CAKLII010000005.1|provirus_349483_365566	GCF_922015415.1_Pectobacterium_versatile_A59-S3-O15	P. versatile	NA	NA	NA	NZ_CAKLII010000005.1	349483	365566	Y	16084	Provirus	Viruses;Duplodnaviria;Heunggongvirae;Uroviricota;Caudoviricetes	0.9984	0.0016	11	28.195	11	16084	No	21	15	0	Low-quality	Genome-fragment	43.35	AAI-based (medium-confidence)	0	1	NA	NA	NA	0
g_89.vir_2	g_89	NZ_CAKLII010000018.1	GCF_922015415.1_Pectobacterium_versatile_A59-S3-O15	P. versatile	NA	NA	NA	NZ_CAKLII010000018.1	NA	NA	N	7314	No terminal repeats	Viruses;Duplodnaviria;Heunggongvirae;Uroviricota;Caudoviricetes	0.9566	0.0225	0	1.6198	11	7314	No	7	1	0	Low-quality	Genome-fragment	2.95	HMM-based (lower-bound)	0	1	NA	NA	NA	0
g_90.vir_1	g_90	NZ_CAKLIR010000017.1|provirus_23535_40583	GCF_922022125.1_Pectobacterium_versatile_A18-GEAV-M15	P. versatile	NA	NA	NA	NZ_CAKLIR010000017.1	23535	40583	Y	17049	Provirus	Viruses;Duplodnaviria;Heunggongvirae;Uroviricota;Caudoviricetes	0.9979	0.0021	10	28.8687	11	17049	No	22	14	0	Low-quality	Genome-fragment	45.96	AAI-based (medium-confidence)	0	1	NA	NA	NA	0
g_90.vir_2	g_90	NZ_CAKLIR010000031.1|provirus_195386_209766	GCF_922022125.1_Pectobacterium_versatile_A18-GEAV-M15	P. versatile	NA	NA	NA	NZ_CAKLIR010000031.1	195386	209766	Y	14381	Provirus	Viruses;Duplodnaviria;Heunggongvirae;Uroviricota;Caudoviricetes	0.9921	0.005	1	8.824	11	14381	No	17	3	0	Low-quality	Genome-fragment	39.96	HMM-based (lower-bound)	0	1	NA	NA	NA	0
g_91.vir_1	g_91	NZ_CAKLIO010000013.1|provirus_44_5858	GCF_922021695.1_Pectobacterium_versatile_A96-S13-F16	P. versatile	NA	NA	NA	NZ_CAKLIO010000013.1	44	5858	Y	5815	Provirus	Viruses;Duplodnaviria;Heunggongvirae;Uroviricota;Caudoviricetes	0.9985	0.0015	0	12.4156	11	5815	No	12	1	0	Low-quality	Genome-fragment	16.43	AAI-based (medium-confidence)	0	1	NA	NA	NA	0
g_91.vir_2	g_91	NZ_CAKLIO010000004.1|provirus_36235_52759	GCF_922021695.1_Pectobacterium_versatile_A96-S13-F16	P. versatile	NA	NA	NA	NZ_CAKLIO010000004.1	36235	52759	Y	16525	Provirus	Viruses;Duplodnaviria;Heunggongvirae;Uroviricota;Caudoviricetes	0.9973	0.0021	10	27.1504	11	16525	No	21	14	0	Low-quality	Genome-fragment	44.54	AAI-based (medium-confidence)	0	1	NA	NA	NA	0
g_91.vir_3	g_91	NZ_CAKLIO010000018.1|provirus_80567_88596	GCF_922021695.1_Pectobacterium_versatile_A96-S13-F16	P. versatile	NA	NA	NA	NZ_CAKLIO010000018.1	80567	88596	Y	8030	Provirus	Viruses;Duplodnaviria;Heunggongvirae;Uroviricota;Caudoviricetes	0.9971	0.0024	1	17.6025	11	8030	No	16	1	0	Low-quality	Genome-fragment	5.15	HMM-based (lower-bound)	0	1	NA	NA	NA	0
g_91.vir_4	g_91	NZ_CAKLIO010000004.1|provirus_1317_16233	GCF_922021695.1_Pectobacterium_versatile_A96-S13-F16	P. versatile	NA	NA	NA	NZ_CAKLIO010000004.1	1317	16233	Y	14917	Provirus	Viruses;Duplodnaviria;Heunggongvirae;Uroviricota;Caudoviricetes	0.9963	0.0027	3	8.28	11	14917	No	16	3	0	Low-quality	Genome-fragment	26.02	HMM-based (lower-bound)	0	1	NA	NA	NA	0
g_92.vir_1	g_92	NZ_JADDMS010000008.1|provirus_22541_37975	GCF_021375765.1_ASM2137576v1	P. punjabense	IPO3715	NA	NA	NZ_JADDMS010000008.1	22541	37975	Y	15435	Provirus	Viruses;Duplodnaviria;Heunggongvirae;Uroviricota;Caudoviricetes	0.9983	0.0017	10	27.3556	11	15435	No	20	14	0	Low-quality	Genome-fragment	41.6	AAI-based (medium-confidence)	0	1	NA	NA	NA	0
g_93.vir_1	g_93	NZ_CP088019.1|provirus_2932583_2977777	GCF_021049225.1_ASM2104922v1	P. carotovorum	25.1	NA	NA	NZ_CP088019.1	2932583	2977777	Y	45195	Provirus	Viruses;Duplodnaviria;Heunggongvirae;Uroviricota;Caudoviricetes	0.9986	0.0014	15	68.6586	11	45195	No	60	30	1	High-quality	High-quality	98.06	AAI-based (high-confidence)	0	1	NA	NA	NA	0
g_93.vir_2	g_93	NZ_CP088019.1|provirus_1884400_1903058	GCF_021049225.1_ASM2104922v1	P. carotovorum	25.1	NA	NA	NZ_CP088019.1	1884400	1903058	Y	18659	Provirus	Viruses;Duplodnaviria;Heunggongvirae;Uroviricota;Caudoviricetes	0.998	0.0017	12	31.5153	11	18659	No	25	18	0	Medium-quality	Genome-fragment	50.29	AAI-based (medium-confidence)	0	1	NA	NA	NA	0
g_93.vir_3	g_93	NZ_CP088019.1|provirus_3075910_3116207	GCF_021049225.1_ASM2104922v1	P. carotovorum	25.1	NA	NA	NZ_CP088019.1	3075910	3113194	Y	37285	Provirus	Viruses;Duplodnaviria;Heunggongvirae;Uroviricota;Caudoviricetes	0.9974	0.002	21	50.3069	11	40298	Yes	52	29	2	High-quality	High-quality	100	AAI-based (medium-confidence)	7.48	1	NA	viral,host	1-37285,37286-40298	1
g_94.vir_1	g_94	NZ_CP087392.1|provirus_3662970_3700991	GCF_020971565.1_ASM2097156v1	P. parvum	FN20211	NA	NA	NZ_CP087392.1	3662970	3700991	Y	38022	Provirus	Viruses;Duplodnaviria;Heunggongvirae;Uroviricota;Caudoviricetes	0.998	0.002	22	48.8785	11	38022	No	49	31	1	High-quality	High-quality	100	AAI-based (high-confidence)	0	1	NA	NA	NA	0
g_94.vir_2	g_94	NZ_CP087392.1|provirus_1919381_1936422	GCF_020971565.1_ASM2097156v1	P. parvum	FN20211	NA	NA	NZ_CP087392.1	1919381	1936422	Y	17042	Provirus	Viruses;Duplodnaviria;Heunggongvirae;Uroviricota;Caudoviricetes	0.9976	0.0022	10	26.8265	11	17042	No	21	14	0	Low-quality	Genome-fragment	45.9	AAI-based (medium-confidence)	0	1	NA	NA	NA	0
g_95.vir_1	g_95	NZ_CP086369.1|provirus_1071807_1113188	GCF_020865565.1_ASM2086556v1	P. versatile	A73-S18-O15	NA	NA	NZ_CP086369.1	1071807	1113188	Y	41382	Provirus	Viruses;Duplodnaviria;Heunggongvirae;Uroviricota;Caudoviricetes	0.9987	0.0013	8	63.1187	11	41382	No	53	36	0	High-quality	High-quality	100	AAI-based (high-confidence)	0	1	NA	NA	NA	0
g_95.vir_2	g_95	NZ_CP086369.1|provirus_2743155_2775794	GCF_020865565.1_ASM2086556v1	P. versatile	A73-S18-O15	NA	NA	NZ_CP086369.1	2743155	2775794	Y	32640	Provirus	Viruses;Duplodnaviria;Heunggongvirae;Uroviricota;Caudoviricetes	0.9983	0.0015	19	46.9907	11	32640	No	41	28	0	High-quality	High-quality	97.98	AAI-based (medium-confidence)	0	1.01	NA	NA	NA	0
g_95.vir_3	g_95	NZ_CP086369.1|provirus_4551405_4567650	GCF_020865565.1_ASM2086556v1	P. versatile	A73-S18-O15	NA	NA	NZ_CP086369.1	4551405	4567650	Y	16246	Provirus	Viruses;Duplodnaviria;Heunggongvirae;Uroviricota;Caudoviricetes	0.9983	0.0016	11	28.5767	11	16246	No	21	15	0	Low-quality	Genome-fragment	43.76	AAI-based (medium-confidence)	0	1	NA	NA	NA	0
g_95.vir_4	g_95	NZ_CP086369.1|provirus_700782_738345	GCF_020865565.1_ASM2086556v1	P. versatile	A73-S18-O15	NA	NA	NZ_CP086369.1	700782	735259	Y	34478	Provirus	Viruses;Duplodnaviria;Heunggongvirae;Uroviricota;Caudoviricetes	0.9981	0.0016	21	50.6394	11	37564	Yes	45	33	3	High-quality	High-quality	100	AAI-based (high-confidence)	8.22	1	NA	viral,host	1-34478,34479-37564	1
g_95.vir_5	g_95	NZ_CP086369.1|provirus_3410957_3421102	GCF_020865565.1_ASM2086556v1	P. versatile	A73-S18-O15	NA	NA	NZ_CP086369.1	3410957	3421102	Y	10146	Provirus	Viruses;Duplodnaviria;Heunggongvirae;Uroviricota;Caudoviricetes	0.9975	0.0018	1	11.1589	11	10146	No	13	3	0	Low-quality	Genome-fragment	28.19	HMM-based (lower-bound)	0	1	NA	NA	NA	0
g_95.vir_6	g_95	NZ_CP086369.1|provirus_2904959_2922270	GCF_020865565.1_ASM2086556v1	P. versatile	A73-S18-O15	NA	NA	NZ_CP086369.1	2904959	2922270	Y	17312	Provirus	Viruses;Duplodnaviria;Heunggongvirae;Uroviricota;Caudoviricetes	0.9963	0.0021	1	19.7225	11	17312	No	22	3	0	Low-quality	Genome-fragment	32.51	HMM-based (lower-bound)	0	1	NA	NA	NA	0
g_96.vir_1	g_96	NZ_CP086253.1|provirus_2653251_2669004	GCF_003382565.3_ASM338256v3	P. aquaticum	A212-S19-A16	NA	NA	NZ_CP086253.1	2653251	2669004	Y	15754	Provirus	Viruses;Duplodnaviria;Heunggongvirae;Uroviricota;Caudoviricetes	0.9988	0.0012	10	28.1437	11	15754	No	20	15	0	Low-quality	Genome-fragment	42.47	AAI-based (medium-confidence)	0	1	NA	NA	NA	0
g_96.vir_2	g_96	NZ_CP086253.1|provirus_672943_708756	GCF_003382565.3_ASM338256v3	P. aquaticum	A212-S19-A16	NA	NA	NZ_CP086253.1	672943	708756	Y	35814	Provirus	Viruses;Duplodnaviria;Heunggongvirae;Uroviricota;Caudoviricetes	0.9986	0.0013	16	56.2262	11	35814	No	43	26	0	High-quality	High-quality	100	AAI-based (high-confidence)	0	1	NA	NA	NA	0
g_96.vir_3	g_96	NZ_CP086253.1|provirus_1780970_1789280	GCF_003382565.3_ASM338256v3	P. aquaticum	A212-S19-A16	NA	NA	NZ_CP086253.1	1780970	1789280	Y	8311	Provirus	Viruses;Duplodnaviria;Heunggongvirae;Uroviricota;Caudoviricetes	0.9972	0.0018	1	10.9947	11	8311	No	11	1	0	Low-quality	Genome-fragment	5.59	HMM-based (lower-bound)	0	1	NA	NA	NA	0
g_97.vir_1	g_97	NZ_CP085633.1|provirus_1741470_1759634	GCF_020683105.1_ASM2068310v1	P. brasiliense	TS20HJ1	NA	NA	NZ_CP085633.1	1741470	1759634	Y	18165	Provirus	Viruses;Duplodnaviria;Heunggongvirae;Uroviricota;Caudoviricetes	0.9986	0.0014	12	31.5369	11	18165	No	23	17	0	Low-quality	Genome-fragment	48.96	AAI-based (medium-confidence)	0	1.01	NA	NA	NA	0
g_97.vir_2	g_97	NZ_CP085633.1|provirus_2063173_2121676	GCF_020683105.1_ASM2068310v1	P. brasiliense	TS20HJ1	NA	NA	NZ_CP085633.1	2063173	2121676	Y	58504	Provirus	Viruses;Duplodnaviria;Heunggongvirae;Uroviricota;Caudoviricetes	0.9983	0.0016	5	68.7165	11	58504	No	67	37	1	Medium-quality	Genome-fragment	89.96	AAI-based (medium-confidence)	0	1	NA	NA	NA	0
g_98.vir_1	g_98	NZ_CP084741.1|provirus_1931053_1949030	GCF_020520265.1_ASM2052026v1	P. carotovorum	A077-S18-O15	NA	NA	NZ_CP084741.1	1931053	1949030	Y	17978	Provirus	Viruses;Duplodnaviria;Heunggongvirae;Uroviricota;Caudoviricetes	0.9983	0.0017	11	28.8336	11	17978	No	22	16	0	Low-quality	Genome-fragment	48.46	AAI-based (medium-confidence)	0	1	NA	NA	NA	0
g_99.vir_1	g_99	NZ_CP084655.1|provirus_3541400_3622257	GCF_020423105.1_ASM2042310v1	P. brasiliense	SR10	NA	NA	NZ_CP084655.1	3543840	3622257	Y	78418	Provirus	Viruses;Duplodnaviria;Heunggongvirae;Uroviricota;Caudoviricetes	0.9987	0.0013	31	124.054	11	80858	Yes	105	66	2	High-quality	High-quality	100	AAI-based (high-confidence)	3.02	1	contig >1.5x longer than expected genome length	host,viral	1-2440,2441-80858	1
g_99.vir_2	g_99	NZ_CP084655.1|provirus_4724661_4740869	GCF_020423105.1_ASM2042310v1	P. brasiliense	SR10	NA	NA	NZ_CP084655.1	4724661	4740869	Y	16209	Provirus	Viruses;Duplodnaviria;Heunggongvirae;Uroviricota;Caudoviricetes	0.9985	0.0014	11	28.4008	11	16209	No	21	15	0	Low-quality	Genome-fragment	43.69	AAI-based (medium-confidence)	0	1	NA	NA	NA	0
g_100.vir_1	g_100	NZ_CP084656.1|provirus_2241633_2257102	GCF_020423085.1_ASM2042308v1	P. versatile	SR1	NA	NA	NZ_CP084656.1	2241633	2257102	Y	15470	Provirus	Viruses;Duplodnaviria;Heunggongvirae;Uroviricota;Caudoviricetes	0.9963	0.0037	1	11.9713	11	15470	No	22	5	0	Low-quality	Genome-fragment	27.92	HMM-based (lower-bound)	0	1	NA	NA	NA	0
g_100.vir_2	g_100	NZ_CP084656.1|provirus_4410569_4427077	GCF_020423085.1_ASM2042308v1	P. versatile	SR1	NA	NA	NZ_CP084656.1	4410569	4427077	Y	16509	Provirus	Viruses;Duplodnaviria;Heunggongvirae;Uroviricota;Caudoviricetes	0.9944	0.0046	10	27.1504	11	16509	No	21	14	0	Low-quality	Genome-fragment	44.47	AAI-based (medium-confidence)	0	1	NA	NA	NA	0
g_101.vir_1	g_101	NZ_CP084654.1|provirus_3017922_3034418	GCF_020423065.1_ASM2042306v1	P. versatile	SR12	NA	NA	NZ_CP084654.1	3017922	3034418	Y	16497	Provirus	Viruses;Duplodnaviria;Heunggongvirae;Uroviricota;Caudoviricetes	0.9976	0.0024	10	27.1504	11	16497	No	21	14	0	Low-quality	Genome-fragment	44.44	AAI-based (medium-confidence)	0	1	NA	NA	NA	0
g_102.vir_1	g_102	NZ_JAIZGH010000013.1|provirus_403213_417671	GCF_020406875.1_ASM2040687v1	P. carotovorum	A284-S2-N16	NA	NA	NZ_JAIZGH010000013.1	403213	417671	Y	14459	Provirus	Viruses;Duplodnaviria;Heunggongvirae;Uroviricota;Caudoviricetes	0.9987	0.0013	10	27.5357	11	14459	No	20	14	0	Low-quality	Genome-fragment	38.97	AAI-based (medium-confidence)	0	1	NA	NA	NA	0
g_102.vir_2	g_102	NZ_JAIZGH010000018.1|provirus_288713_319551	GCF_020406875.1_ASM2040687v1	P. carotovorum	A284-S2-N16	NA	NA	NZ_JAIZGH010000018.1	288713	319551	Y	30839	Provirus	Viruses;Duplodnaviria;Heunggongvirae;Uroviricota;Caudoviricetes	0.9985	0.0014	13	52.4018	11	30839	No	42	27	0	High-quality	High-quality	100	AAI-based (high-confidence)	0	1	NA	NA	NA	0
g_102.vir_3	g_102	NZ_JAIZGH010000010.1|provirus_1_45495	GCF_020406875.1_ASM2040687v1	P. carotovorum	A284-S2-N16	NA	NA	NZ_JAIZGH010000010.1	1	42462	Y	42462	Provirus	Viruses;Duplodnaviria;Heunggongvirae;Uroviricota;Caudoviricetes	0.9981	0.0016	24	54.4082	11	45495	Yes	55	35	2	High-quality	High-quality	100	AAI-based (medium-confidence)	6.67	1	NA	viral,host	1-42462,42463-45495	1
g_102.vir_4	g_102	NZ_JAIZGH010000027.1|provirus_3_27454	GCF_020406875.1_ASM2040687v1	P. carotovorum	A284-S2-N16	NA	NA	NZ_JAIZGH010000027.1	3	27454	Y	27452	Provirus	Viruses;Duplodnaviria;Heunggongvirae;Uroviricota;Caudoviricetes	0.998	0.0017	15	42.7728	11	27452	No	35	22	0	Medium-quality	Genome-fragment	83.17	AAI-based (high-confidence)	0	1	NA	NA	NA	0
g_103.vir_1	g_103	NZ_JAIZGL010000027.1|provirus_2_10980	GCF_020406835.1_ASM2040683v1	P. polaris	A641-S6-A17	NA	NA	NZ_JAIZGL010000027.1	2	10980	Y	10979	Provirus	Viruses;Duplodnaviria;Heunggongvirae;Uroviricota;Caudoviricetes	0.9987	0.0013	3	14.6708	11	10979	No	12	8	0	Low-quality	Genome-fragment	22.66	AAI-based (high-confidence)	0	1	NA	NA	NA	0
g_103.vir_2	g_103	NZ_JAIZGL010000030.1|provirus_17069_32518	GCF_020406835.1_ASM2040683v1	P. polaris	A641-S6-A17	NA	NA	NZ_JAIZGL010000030.1	17069	32518	Y	15450	Provirus	Viruses;Duplodnaviria;Heunggongvirae;Uroviricota;Caudoviricetes	0.9982	0.0015	9	27.38	11	15450	No	21	14	0	Low-quality	Genome-fragment	41.64	AAI-based (medium-confidence)	0	1	NA	NA	NA	0
g_103.vir_3	g_103	NZ_JAIZGL010000005.1|provirus_1_39996	GCF_020406835.1_ASM2040683v1	P. polaris	A641-S6-A17	NA	NA	NZ_JAIZGL010000005.1	1	39996	Y	39996	Provirus	Viruses;Duplodnaviria;Heunggongvirae;Uroviricota;Caudoviricetes	0.9982	0.0016	9	53.514	11	39996	No	61	26	4	Medium-quality	Genome-fragment	82.54	AAI-based (high-confidence)	0	1	NA	NA	NA	0
g_104.vir_1	g_104	NZ_JAIZGN010000031.1|provirus_85054_101092	GCF_020406785.1_ASM2040678v1	P. versatile	A095-S3-F16	NA	NA	NZ_JAIZGN010000031.1	85054	101092	Y	16039	Provirus	Viruses;Duplodnaviria;Heunggongvirae;Uroviricota;Caudoviricetes	0.9981	0.0019	11	28.5767	11	16039	No	21	15	0	Low-quality	Genome-fragment	43.23	AAI-based (medium-confidence)	0	1	NA	NA	NA	0
g_105.vir_1	g_105	NZ_JAIZGM010000005.1|provirus_60391_111543	GCF_020406695.1_ASM2040669v1	P. polaris	A668-S6-A17	NA	NA	NZ_JAIZGM010000005.1	60391	111543	Y	51153	Provirus	Viruses;Duplodnaviria;Heunggongvirae;Uroviricota;Caudoviricetes	0.9983	0.0017	12	68.1848	11	51153	No	73	34	4	High-quality	High-quality	100	AAI-based (high-confidence)	0	1	NA	NA	NA	0
g_105.vir_2	g_105	NZ_JAIZGM010000020.1|provirus_16986_32435	GCF_020406695.1_ASM2040669v1	P. polaris	A668-S6-A17	NA	NA	NZ_JAIZGM010000020.1	16986	32435	Y	15450	Provirus	Viruses;Duplodnaviria;Heunggongvirae;Uroviricota;Caudoviricetes	0.9982	0.0017	9	27.38	11	15450	No	21	14	0	Low-quality	Genome-fragment	41.64	AAI-based (medium-confidence)	0	1	NA	NA	NA	0
g_106.vir_1	g_106	NZ_JAIZGG010000014.1|provirus_338122_377871	GCF_020406635.1_ASM2040663v1	P. carotovorum	A280-S2-N16	NA	NA	NZ_JAIZGG010000014.1	340562	377871	Y	37310	Provirus	Viruses;Duplodnaviria;Heunggongvirae;Uroviricota;Caudoviricetes	0.9979	0.0021	21	47.3127	11	39750	Yes	48	27	2	High-quality	High-quality	100	AAI-based (medium-confidence)	6.14	1	NA	host,viral	1-2440,2441-39750	1
g_106.vir_2	g_106	NZ_JAIZGG010000015.1|provirus_30331_46134	GCF_020406635.1_ASM2040663v1	P. carotovorum	A280-S2-N16	NA	NA	NZ_JAIZGG010000015.1	30331	46134	Y	15804	Provirus	Viruses;Duplodnaviria;Heunggongvirae;Uroviricota;Caudoviricetes	0.9971	0.0025	10	27.1504	11	15804	No	21	14	0	Low-quality	Genome-fragment	42.6	AAI-based (medium-confidence)	0	1	NA	NA	NA	0
g_106.vir_3	g_106	NZ_JAIZGG010000055.1	GCF_020406635.1_ASM2040663v1	P. carotovorum	A280-S2-N16	NA	NA	NZ_JAIZGG010000055.1	NA	NA	N	5202	No terminal repeats	Viruses;Duplodnaviria;Heunggongvirae;Uroviricota;Caudoviricetes	0.9726	0.0108	0	1.7094	11	5202	No	1	0	1	Not-determined	Genome-fragment	NA	NA	0	1.18	no viral genes detected	NA	NA	0
g_107.vir_1	g_107	NZ_JAIZGO010000006.1|provirus_15522_31856	GCF_020406615.1_ASM2040661v1	P. versatile	A546-S4-A17	NA	NA	NZ_JAIZGO010000006.1	15522	31856	Y	16335	Provirus	Viruses;Duplodnaviria;Heunggongvirae;Uroviricota;Caudoviricetes	0.9985	0.0015	11	28.0476	11	16335	No	21	15	0	Low-quality	Genome-fragment	44	AAI-based (medium-confidence)	0	1	NA	NA	NA	0
g_107.vir_2	g_107	NZ_JAIZGO010000021.1|provirus_26567_45543	GCF_020406615.1_ASM2040661v1	P. versatile	A546-S4-A17	NA	NA	NZ_JAIZGO010000021.1	26567	45543	Y	18977	Provirus	Viruses;Duplodnaviria;Heunggongvirae;Uroviricota;Caudoviricetes	0.9979	0.0018	3	24.9444	11	18977	No	31	5	0	Low-quality	Genome-fragment	32.05	HMM-based (lower-bound)	0	1	NA	NA	NA	0
g_108.vir_1	g_108	NZ_JAIXLY010000004.1|provirus_48757_129614	GCF_020297385.1_ASM2029738v1	P. brasiliense	SR7	NA	NA	NZ_JAIXLY010000004.1	48757	126605	Y	77849	Provirus	Viruses;Duplodnaviria;Heunggongvirae;Uroviricota;Caudoviricetes	0.9986	0.0014	31	124.054	11	80858	Yes	105	66	2	High-quality	High-quality	100	AAI-based (high-confidence)	3.72	1	contig >1.5x longer than expected genome length	viral,host	1-77849,77850-80858	1
g_108.vir_2	g_108	NZ_JAIXLY010000012.1|provirus_111655_127863	GCF_020297385.1_ASM2029738v1	P. brasiliense	SR7	NA	NA	NZ_JAIXLY010000012.1	111655	127863	Y	16209	Provirus	Viruses;Duplodnaviria;Heunggongvirae;Uroviricota;Caudoviricetes	0.9983	0.0016	11	28.4008	11	16209	No	21	15	0	Low-quality	Genome-fragment	43.69	AAI-based (medium-confidence)	0	1	NA	NA	NA	0
g_109.vir_1	g_109	NZ_JAIXLZ010000011.1|provirus_48757_129614	GCF_020296625.1_ASM2029662v1	P. brasiliense	SR6	NA	NA	NZ_JAIXLZ010000011.1	48757	126605	Y	77849	Provirus	Viruses;Duplodnaviria;Heunggongvirae;Uroviricota;Caudoviricetes	0.9986	0.0014	31	125.772	11	80858	Yes	105	66	2	High-quality	High-quality	100	AAI-based (high-confidence)	3.72	1	contig >1.5x longer than expected genome length	viral,host	1-77849,77850-80858	1
g_109.vir_2	g_109	NZ_JAIXLZ010000010.1|provirus_111655_127863	GCF_020296625.1_ASM2029662v1	P. brasiliense	SR6	NA	NA	NZ_JAIXLZ010000010.1	111655	127863	Y	16209	Provirus	Viruses;Duplodnaviria;Heunggongvirae;Uroviricota;Caudoviricetes	0.9983	0.0016	11	28.4008	11	16209	No	21	15	0	Low-quality	Genome-fragment	43.69	AAI-based (medium-confidence)	0	1	NA	NA	NA	0
g_110.vir_1	g_110	NZ_JAIXMD010000005.1|provirus_90853_107361	GCF_020295645.1_ASM2029564v1	P. versatile	SR2	NA	NA	NZ_JAIXMD010000005.1	90853	107361	Y	16509	Provirus	Viruses;Duplodnaviria;Heunggongvirae;Uroviricota;Caudoviricetes	0.998	0.002	10	27.1504	11	16509	No	21	14	0	Low-quality	Genome-fragment	44.47	AAI-based (medium-confidence)	0	1	NA	NA	NA	0
g_110.vir_2	g_110	NZ_JAIXMD010000008.1|provirus_61128_76597	GCF_020295645.1_ASM2029564v1	P. versatile	SR2	NA	NA	NZ_JAIXMD010000008.1	61128	76597	Y	15470	Provirus	Viruses;Duplodnaviria;Heunggongvirae;Uroviricota;Caudoviricetes	0.9978	0.0021	1	11.9713	11	15470	No	22	5	0	Low-quality	Genome-fragment	27.92	HMM-based (lower-bound)	0	1	NA	NA	NA	0
g_110.vir_3	g_110	NZ_JAIXMD010000039.1	GCF_020295645.1_ASM2029564v1	P. versatile	SR2	NA	NA	NZ_JAIXMD010000039.1	NA	NA	N	8709	No terminal repeats	Unclassified	0.9958	0.0028	1	1.461	11	8709	No	1	0	1	Not-determined	Genome-fragment	NA	NA	0	1	no viral genes detected	NA	NA	0
g_110.vir_4	g_110	NZ_JAIXMD010000044.1	GCF_020295645.1_ASM2029564v1	P. versatile	SR2	NA	NA	NZ_JAIXMD010000044.1	NA	NA	N	3480	No terminal repeats	Viruses;Duplodnaviria;Heunggongvirae;Uroviricota;Caudoviricetes	0.9718	0.0091	0	1.7086	11	3480	No	1	0	0	Not-determined	Genome-fragment	NA	NA	0	1	no viral genes detected	NA	NA	0
g_111.vir_1	g_111	NZ_JAIXMA010000004.1|provirus_48757_129614	GCF_020295605.1_ASM2029560v1	P. brasiliense	SR5	NA	NA	NZ_JAIXMA010000004.1	48757	126605	Y	77849	Provirus	Viruses;Duplodnaviria;Heunggongvirae;Uroviricota;Caudoviricetes	0.9986	0.0014	31	124.054	11	80858	Yes	105	66	2	High-quality	High-quality	100	AAI-based (high-confidence)	3.72	1	contig >1.5x longer than expected genome length	viral,host	1-77849,77850-80858	1
g_111.vir_2	g_111	NZ_JAIXMA010000002.1|provirus_555371_571579	GCF_020295605.1_ASM2029560v1	P. brasiliense	SR5	NA	NA	NZ_JAIXMA010000002.1	555371	571579	Y	16209	Provirus	Viruses;Duplodnaviria;Heunggongvirae;Uroviricota;Caudoviricetes	0.9985	0.0015	11	28.4008	11	16209	No	21	15	0	Low-quality	Genome-fragment	43.69	AAI-based (medium-confidence)	0	1	NA	NA	NA	0
g_111.vir_3	g_111	NZ_JAIXMA010000020.1	GCF_020295605.1_ASM2029560v1	P. brasiliense	SR5	NA	NA	NZ_JAIXMA010000020.1	NA	NA	N	3777	No terminal repeats	Unclassified	0.7054	0.0992	0	1.6154	11	3777	No	1	0	1	Not-determined	Genome-fragment	NA	NA	0	1.31	no viral genes detected	NA	NA	0
g_112.vir_1	g_112	NZ_JAIXMC010000005.1|provirus_90853_107361	GCF_020295565.1_ASM2029556v1	P. versatile	SR3	NA	NA	NZ_JAIXMC010000005.1	90853	107361	Y	16509	Provirus	Viruses;Duplodnaviria;Heunggongvirae;Uroviricota;Caudoviricetes	0.998	0.002	10	27.1504	11	16509	No	21	14	0	Low-quality	Genome-fragment	44.47	AAI-based (medium-confidence)	0	1	NA	NA	NA	0
g_112.vir_2	g_112	NZ_JAIXMC010000008.1|provirus_117669_133138	GCF_020295565.1_ASM2029556v1	P. versatile	SR3	NA	NA	NZ_JAIXMC010000008.1	117669	133138	Y	15470	Provirus	Viruses;Duplodnaviria;Heunggongvirae;Uroviricota;Caudoviricetes	0.9963	0.0028	1	11.9713	11	15470	No	22	5	0	Low-quality	Genome-fragment	27.92	HMM-based (lower-bound)	0	1	NA	NA	NA	0
g_113.vir_1	g_113	NZ_JAIXMB010000004.1|provirus_90853_107361	GCF_020295515.1_ASM2029551v1	P. versatile	SR4	NA	NA	NZ_JAIXMB010000004.1	90853	107361	Y	16509	Provirus	Viruses;Duplodnaviria;Heunggongvirae;Uroviricota;Caudoviricetes	0.998	0.002	10	27.1504	11	16509	No	21	14	0	Low-quality	Genome-fragment	44.47	AAI-based (medium-confidence)	0	1	NA	NA	NA	0
g_113.vir_2	g_113	NZ_JAIXMB010000008.1|provirus_117669_133138	GCF_020295515.1_ASM2029551v1	P. versatile	SR4	NA	NA	NZ_JAIXMB010000008.1	117669	133138	Y	15470	Provirus	Viruses;Duplodnaviria;Heunggongvirae;Uroviricota;Caudoviricetes	0.9963	0.0028	1	11.9713	11	15470	No	22	5	0	Low-quality	Genome-fragment	27.92	HMM-based (lower-bound)	0	1	NA	NA	NA	0
g_113.vir_3	g_113	NZ_JAIXMB010000038.1	GCF_020295515.1_ASM2029551v1	P. versatile	SR4	NA	NA	NZ_JAIXMB010000038.1	NA	NA	N	8709	No terminal repeats	Unclassified	0.9958	0.0033	1	1.461	11	8709	No	1	0	1	Not-determined	Genome-fragment	NA	NA	0	1	no viral genes detected	NA	NA	0
g_114.vir_1	g_114	NZ_JAIXLX010000004.1|provirus_23177_104034	GCF_020295505.1_ASM2029550v1	P. brasiliense	SR8	NA	NA	NZ_JAIXLX010000004.1	25617	104034	Y	78418	Provirus	Viruses;Duplodnaviria;Heunggongvirae;Uroviricota;Caudoviricetes	0.9987	0.0013	31	125.772	11	80858	Yes	105	66	2	High-quality	High-quality	100	AAI-based (high-confidence)	3.02	1	contig >1.5x longer than expected genome length	host,viral	1-2440,2441-80858	1
g_114.vir_2	g_114	NZ_JAIXLX010000001.1|provirus_454304_470512	GCF_020295505.1_ASM2029550v1	P. brasiliense	SR8	NA	NA	NZ_JAIXLX010000001.1	454304	470512	Y	16209	Provirus	Viruses;Duplodnaviria;Heunggongvirae;Uroviricota;Caudoviricetes	0.9985	0.0014	11	28.4008	11	16209	No	21	15	0	Low-quality	Genome-fragment	43.69	AAI-based (medium-confidence)	0	1	NA	NA	NA	0
g_115.vir_1	g_115	NZ_JAIXLW010000003.1|provirus_48757_129614	GCF_020295425.1_ASM2029542v1	P. brasiliense	SR11	NA	NA	NZ_JAIXLW010000003.1	48757	126605	Y	77849	Provirus	Viruses;Duplodnaviria;Heunggongvirae;Uroviricota;Caudoviricetes	0.9986	0.0014	31	124.054	11	80858	Yes	105	66	2	High-quality	High-quality	100	AAI-based (high-confidence)	3.72	1	contig >1.5x longer than expected genome length	viral,host	1-77849,77850-80858	1
g_115.vir_2	g_115	NZ_JAIXLW010000002.1|provirus_555371_571579	GCF_020295425.1_ASM2029542v1	P. brasiliense	SR11	NA	NA	NZ_JAIXLW010000002.1	555371	571579	Y	16209	Provirus	Viruses;Duplodnaviria;Heunggongvirae;Uroviricota;Caudoviricetes	0.9985	0.0015	11	28.4008	11	16209	No	21	15	0	Low-quality	Genome-fragment	43.69	AAI-based (medium-confidence)	0	1	NA	NA	NA	0
g_115.vir_3	g_115	NZ_JAIXLW010000020.1	GCF_020295425.1_ASM2029542v1	P. brasiliense	SR11	NA	NA	NZ_JAIXLW010000020.1	NA	NA	N	3777	No terminal repeats	Unclassified	0.7054	0.0992	0	1.6154	11	3777	No	1	0	1	Not-determined	Genome-fragment	NA	NA	0	1.31	no viral genes detected	NA	NA	0
g_116.vir_1	g_116	NZ_CP084032.1|provirus_1567697_1602587	GCF_020181655.1_ASM2018165v1	P. colocasium	LJ1	NA	NA	NZ_CP084032.1	1567697	1602587	Y	34891	Provirus	Viruses;Duplodnaviria;Heunggongvirae;Uroviricota;Caudoviricetes	0.9985	0.0015	18	55.9073	11	34891	No	48	32	0	High-quality	High-quality	94.05	AAI-based (medium-confidence)	0	1	NA	NA	NA	0
g_116.vir_2	g_116	NZ_CP084032.1|provirus_3081076_3120738	GCF_020181655.1_ASM2018165v1	P. colocasium	LJ1	NA	NA	NZ_CP084032.1	3081076	3117033	Y	35958	Provirus	Viruses;Duplodnaviria;Heunggongvirae;Uroviricota;Caudoviricetes	0.9974	0.0021	22	50.9127	11	39663	Yes	53	31	3	High-quality	High-quality	100	AAI-based (medium-confidence)	9.34	1	NA	viral,host	1-35958,35959-39663	1
g_116.vir_3	g_116	NZ_CP084032.1|provirus_1951676_1967665	GCF_020181655.1_ASM2018165v1	P. colocasium	LJ1	NA	NA	NZ_CP084032.1	1951676	1967665	Y	15990	Provirus	Viruses;Duplodnaviria;Heunggongvirae;Uroviricota;Caudoviricetes	0.9957	0.0028	10	27.1504	11	15990	No	21	14	0	Low-quality	Genome-fragment	43.1	AAI-based (medium-confidence)	0	1	NA	NA	NA	0
g_116.vir_4	g_116	NZ_CP084032.1|provirus_812842_828406	GCF_020181655.1_ASM2018165v1	P. colocasium	LJ1	NA	NA	NZ_CP084032.1	812842	828406	Y	15565	Provirus	Viruses;Duplodnaviria;Heunggongvirae;Uroviricota;Caudoviricetes	0.9946	0.0035	1	8.7644	11	15565	No	19	4	0	Low-quality	Genome-fragment	32.75	AAI-based (medium-confidence)	0	1.05	NA	NA	NA	0
g_116.vir_5	g_116	NZ_CP084032.1|provirus_452637_466890	GCF_020181655.1_ASM2018165v1	P. colocasium	LJ1	NA	NA	NZ_CP084032.1	452637	466890	Y	14254	Provirus	Viruses;Duplodnaviria;Heunggongvirae;Uroviricota;Caudoviricetes	0.9805	0.0067	1	9.5081	11	14254	No	22	3	1	High-quality	High-quality	100	AAI-based (medium-confidence)	0	1	NA	NA	NA	0
g_117.vir_1	g_117	NZ_CP084023.1|provirus_1404229_1448589	GCF_020181375.1_ASM2018137v1	P. aroidearum	LJ2	NA	NA	NZ_CP084023.1	1404229	1448589	Y	44361	Provirus	Viruses;Duplodnaviria;Heunggongvirae;Uroviricota;Caudoviricetes	0.9988	0.0012	9	61.7033	11	44361	No	64	41	0	High-quality	High-quality	100	AAI-based (high-confidence)	0	1	NA	NA	NA	0
g_117.vir_2	g_117	NZ_CP084023.1|provirus_2919041_2936685	GCF_020181375.1_ASM2018137v1	P. aroidearum	LJ2	NA	NA	NZ_CP084023.1	2919041	2936685	Y	17645	Provirus	Viruses;Duplodnaviria;Heunggongvirae;Uroviricota;Caudoviricetes	0.9983	0.0014	4	21.0655	11	17645	No	22	4	0	Low-quality	Genome-fragment	49.94	AAI-based (medium-confidence)	0	1	NA	NA	NA	0
g_117.vir_3	g_117	NZ_CP084023.1|provirus_1785388_1828780	GCF_020181375.1_ASM2018137v1	P. aroidearum	LJ2	NA	NA	NZ_CP084023.1	1787828	1828780	Y	40953	Provirus	Viruses;Duplodnaviria;Heunggongvirae;Uroviricota;Caudoviricetes	0.998	0.0016	22	47.7065	11	43393	Yes	59	33	4	High-quality	High-quality	100	AAI-based (high-confidence)	5.62	1.01	NA	host,viral	1-2440,2441-43393	1
g_117.vir_4	g_117	NZ_CP084023.1|provirus_2953459_2969685	GCF_020181375.1_ASM2018137v1	P. aroidearum	LJ2	NA	NA	NZ_CP084023.1	2953459	2969685	Y	16227	Provirus	Viruses;Duplodnaviria;Heunggongvirae;Uroviricota;Caudoviricetes	0.9979	0.0017	10	27.1504	11	16227	No	20	14	0	Low-quality	Genome-fragment	43.74	AAI-based (medium-confidence)	0	1	NA	NA	NA	0
g_118.vir_1	g_118	NZ_JAINZQ010000007.1|provirus_177452_193469	GCF_020166465.1_ASM2016646v1	P. versatile	KC02	NA	NA	NZ_JAINZQ010000007.1	177452	193469	Y	16018	Provirus	Viruses;Duplodnaviria;Heunggongvirae;Uroviricota;Caudoviricetes	0.9983	0.0017	10	27.1504	11	16018	No	20	14	0	Low-quality	Genome-fragment	43.18	AAI-based (medium-confidence)	0	1	NA	NA	NA	0
g_118.vir_2	g_118	NZ_JAINZQ010000019.1|provirus_6356_49324	GCF_020166465.1_ASM2016646v1	P. versatile	KC02	NA	NA	NZ_JAINZQ010000019.1	6356	43571	Y	37216	Provirus	Viruses;Duplodnaviria;Heunggongvirae;Uroviricota;Caudoviricetes	0.9977	0.002	23	57.0633	11	42969	Yes	56	30	3	High-quality	High-quality	100	AAI-based (medium-confidence)	13.39	1.01	NA	viral,host	1-37216,37217-42969	1
g_118.vir_3	g_118	NZ_JAINZQ010000004.1|provirus_204887_212066	GCF_020166465.1_ASM2016646v1	P. versatile	KC02	NA	NA	NZ_JAINZQ010000004.1	204887	212066	Y	7180	Provirus	Viruses;Duplodnaviria;Heunggongvirae;Uroviricota;Caudoviricetes	0.9975	0.0022	1	8.7421	11	7180	No	7	3	0	Low-quality	Genome-fragment	16.57	AAI-based (medium-confidence)	0	1	NA	NA	NA	0
g_118.vir_4	g_118	NZ_JAINZQ010000005.1|provirus_86217_102753	GCF_020166465.1_ASM2016646v1	P. versatile	KC02	NA	NA	NZ_JAINZQ010000005.1	86217	102753	Y	16537	Provirus	Viruses;Duplodnaviria;Heunggongvirae;Uroviricota;Caudoviricetes	0.9964	0.0025	0	16.7625	11	16537	No	20	3	0	Low-quality	Genome-fragment	31.04	HMM-based (lower-bound)	0	1	NA	NA	NA	0
g_118.vir_5	g_118	NZ_JAINZQ010000006.1|provirus_56426_69710	GCF_020166465.1_ASM2016646v1	P. versatile	KC02	NA	NA	NZ_JAINZQ010000006.1	56426	69710	Y	13285	Provirus	Viruses;Duplodnaviria;Heunggongvirae;Uroviricota;Caudoviricetes	0.9956	0.0029	1	9.1743	11	13285	No	23	3	0	Low-quality	Genome-fragment	18.72	HMM-based (lower-bound)	0	1	NA	NA	NA	0
g_118.vir_6	g_118	NZ_JAINZQ010000008.1|provirus_113309_139486	GCF_020166465.1_ASM2016646v1	P. versatile	KC02	NA	NA	NZ_JAINZQ010000008.1	113309	139486	Y	26178	Provirus	Viruses;Duplodnaviria;Heunggongvirae;Uroviricota;Caudoviricetes	0.9694	0.0075	1	7.2226	11	26178	No	30	3	1	Medium-quality	Genome-fragment	82.18	AAI-based (medium-confidence)	0	1	NA	NA	NA	0
g_119.vir_1	g_119	NZ_JAINZR010000019.1|provirus_17742_34612	GCF_020166455.1_ASM2016645v1	P. versatile	KC03	NA	NA	NZ_JAINZR010000019.1	17742	34612	Y	16871	Provirus	Viruses;Duplodnaviria;Heunggongvirae;Uroviricota;Caudoviricetes	0.9979	0.0021	9	27.2642	11	16871	No	21	14	0	Low-quality	Genome-fragment	45.48	AAI-based (medium-confidence)	0	1.01	NA	NA	NA	0
g_119.vir_2	g_119	NZ_JAINZR010000010.1|provirus_188384_200774	GCF_020166455.1_ASM2016645v1	P. versatile	KC03	NA	NA	NZ_JAINZR010000010.1	188384	200774	Y	12391	Provirus	Viruses;Duplodnaviria;Heunggongvirae;Uroviricota;Caudoviricetes	0.9969	0.0026	1	10.0163	11	12391	No	12	3	0	Low-quality	Genome-fragment	34.42	HMM-based (lower-bound)	0	1	NA	NA	NA	0
g_119.vir_3	g_119	NZ_JAINZR010000007.1|provirus_132830_153953	GCF_020166455.1_ASM2016645v1	P. versatile	KC03	NA	NA	NZ_JAINZR010000007.1	132830	153953	Y	21124	Provirus	Viruses;Duplodnaviria;Heunggongvirae;Uroviricota;Caudoviricetes	0.9963	0.003	0	13.595	11	21124	No	27	10	2	Low-quality	Genome-fragment	34.26	AAI-based (medium-confidence)	0	1.01	NA	NA	NA	0
g_119.vir_4	g_119	NZ_JAINZR010000024.1|provirus_42009_55448	GCF_020166455.1_ASM2016645v1	P. versatile	KC03	NA	NA	NZ_JAINZR010000024.1	47146	55448	Y	8303	Provirus	Viruses;Duplodnaviria;Heunggongvirae;Uroviricota;Caudoviricetes	0.9909	0.0045	6	7.8746	11	13440	Yes	18	6	3	Low-quality	Genome-fragment	7.39	AAI-based (medium-confidence)	38.22	1	NA	host,viral	1-5137,5138-13440	1
g_119.vir_5	g_119	NZ_JAINZR010000052.1	GCF_020166455.1_ASM2016645v1	P. versatile	KC03	NA	NA	NZ_JAINZR010000052.1	NA	NA	N	5036	No terminal repeats	Viruses;Duplodnaviria;Heunggongvirae;Uroviricota;Caudoviricetes	0.9807	0.0075	0	1.7149	11	5036	No	7	1	0	Low-quality	Genome-fragment	9.79	HMM-based (lower-bound)	0	1.01	NA	NA	NA	0
g_119.vir_6	g_119	NZ_JAINZR010000047.1	GCF_020166455.1_ASM2016645v1	P. versatile	KC03	NA	NA	NZ_JAINZR010000047.1	NA	NA	N	7553	No terminal repeats	Viruses;Duplodnaviria;Heunggongvirae;Uroviricota;Caudoviricetes	0.9453	0.0153	0	2.6747	11	7553	Yes	3	1	1	Low-quality	Genome-fragment	2.03	HMM-based (lower-bound)	70.77	1.01	NA	host,viral	1-5345,5346-7553	1
g_120.vir_1	g_120	NZ_JAINZP010000005.1|provirus_179707_192569	GCF_020166435.1_ASM2016643v1	P. versatile	KC01	NA	NA	NZ_JAINZP010000005.1	179707	192569	Y	12863	Provirus	Viruses;Duplodnaviria;Heunggongvirae;Uroviricota;Caudoviricetes	0.9987	0.0013	8	23.0374	11	12863	No	21	10	0	Low-quality	Genome-fragment	18.17	HMM-based (lower-bound)	0	1	NA	NA	NA	0
g_120.vir_2	g_120	NZ_JAINZP010000023.1|provirus_12955_45042	GCF_020166435.1_ASM2016643v1	P. versatile	KC01	NA	NA	NZ_JAINZP010000023.1	12955	45042	Y	32088	Provirus	Viruses;Duplodnaviria;Heunggongvirae;Uroviricota;Caudoviricetes	0.9986	0.0013	21	53.5333	11	32088	No	42	32	0	High-quality	High-quality	95.83	AAI-based (high-confidence)	0	1	NA	NA	NA	0
g_120.vir_3	g_120	NZ_JAINZP010000002.1|provirus_367447_383512	GCF_020166435.1_ASM2016643v1	P. versatile	KC01	NA	NA	NZ_JAINZP010000002.1	367447	383512	Y	16066	Provirus	Viruses;Duplodnaviria;Heunggongvirae;Uroviricota;Caudoviricetes	0.9986	0.0014	11	28.4002	11	16066	No	21	15	0	Low-quality	Genome-fragment	43.31	AAI-based (medium-confidence)	0	1	NA	NA	NA	0
g_120.vir_4	g_120	NZ_JAINZP010000002.1|provirus_399_59127	GCF_020166435.1_ASM2016643v1	P. versatile	KC01	NA	NA	NZ_JAINZP010000002.1	399	59127	Y	58729	Provirus	Viruses;Duplodnaviria;Heunggongvirae;Uroviricota;Caudoviricetes	0.9985	0.0014	5	70.3105	11	58729	No	66	36	1	High-quality	High-quality	90.3	AAI-based (medium-confidence)	0	1	NA	NA	NA	0
g_120.vir_5	g_120	NZ_JAINZP010000043.1	GCF_020166435.1_ASM2016643v1	P. versatile	KC01	NA	NA	NZ_JAINZP010000043.1	NA	NA	N	7329	No terminal repeats	Viruses;Duplodnaviria;Heunggongvirae;Uroviricota;Caudoviricetes	0.9383	0.0135	0	2.6076	11	7329	No	7	0	1	Not-determined	Genome-fragment	NA	NA	0	1	no viral genes detected	NA	NA	0
g_120.vir_6	g_120	NZ_JAINZP010000051.1	GCF_020166435.1_ASM2016643v1	P. versatile	KC01	NA	NA	NZ_JAINZP010000051.1	NA	NA	N	1616	No terminal repeats	Unclassified	0.7991	0.0447	1	1.7158	11	1616	No	2	0	0	Not-determined	Genome-fragment	NA	NA	0	1	no viral genes detected	NA	NA	0
g_121.vir_1	g_121	NZ_CP077421.1|provirus_2863582_2879167	GCF_020047135.1_ASM2004713v1	P. polaris	QK413-1	NA	NA	NZ_CP077421.1	2863582	2879167	Y	15586	Provirus	Viruses;Duplodnaviria;Heunggongvirae;Uroviricota;Caudoviricetes	0.9987	0.0013	3	20.0708	11	15586	No	21	4	0	Low-quality	Genome-fragment	49.39	AAI-based (medium-confidence)	0	1	NA	NA	NA	0
g_121.vir_2	g_121	NZ_CP077421.1|provirus_4198116_4216000	GCF_020047135.1_ASM2004713v1	P. polaris	QK413-1	NA	NA	NZ_CP077421.1	4198116	4216000	Y	17885	Provirus	Viruses;Duplodnaviria;Heunggongvirae;Uroviricota;Caudoviricetes	0.9983	0.0015	4	19.6831	11	17885	No	19	3	0	Low-quality	Genome-fragment	31.2	HMM-based (lower-bound)	0	1	NA	NA	NA	0
g_121.vir_3	g_121	NZ_CP077421.1|provirus_2895185_2910634	GCF_020047135.1_ASM2004713v1	P. polaris	QK413-1	NA	NA	NZ_CP077421.1	2895185	2910634	Y	15450	Provirus	Viruses;Duplodnaviria;Heunggongvirae;Uroviricota;Caudoviricetes	0.9982	0.0016	9	27.38	11	15450	No	21	14	0	Low-quality	Genome-fragment	41.64	AAI-based (medium-confidence)	0	1	NA	NA	NA	0
g_121.vir_4	g_121	NZ_CP077421.1|provirus_4073611_4084353	GCF_020047135.1_ASM2004713v1	P. polaris	QK413-1	NA	NA	NZ_CP077421.1	4073611	4084353	Y	10743	Provirus	Viruses;Duplodnaviria;Heunggongvirae;Uroviricota;Caudoviricetes	0.9971	0.0019	1	11.7346	11	10743	No	13	3	0	Low-quality	Genome-fragment	29.84	HMM-based (lower-bound)	0	1	NA	NA	NA	0
g_122.vir_1	g_122	NZ_JAESHX010000059.1|provirus_27101_62658	GCF_019426305.1_ASM1942630v1	P. polaris	A3	NA	NA	NZ_JAESHX010000059.1	27101	62658	Y	35558	Provirus	Viruses;Duplodnaviria;Heunggongvirae;Uroviricota;Caudoviricetes	0.9987	0.0013	12	57.0575	11	35558	No	45	31	0	High-quality	High-quality	90.78	AAI-based (medium-confidence)	0	1	NA	NA	NA	0
g_122.vir_2	g_122	NZ_JAESHX010000010.1|provirus_61731_77181	GCF_019426305.1_ASM1942630v1	P. polaris	A3	NA	NA	NZ_JAESHX010000010.1	61731	77181	Y	15451	Provirus	Viruses;Duplodnaviria;Heunggongvirae;Uroviricota;Caudoviricetes	0.9982	0.0016	9	27.38	11	15451	No	21	14	0	Low-quality	Genome-fragment	41.65	AAI-based (medium-confidence)	0	1	NA	NA	NA	0
g_122.vir_3	g_122	NZ_JAESHX010000126.1	GCF_019426305.1_ASM1942630v1	P. polaris	A3	NA	NA	NZ_JAESHX010000126.1	NA	NA	N	6163	No terminal repeats	Viruses;Duplodnaviria;Heunggongvirae;Uroviricota;Caudoviricetes	0.9946	0.0029	1	6.576	11	6163	No	10	2	0	Low-quality	Genome-fragment	25.6	AAI-based (high-confidence)	0	1	NA	NA	NA	0
g_123.vir_1	g_123	NZ_JADARB010000049.1|provirus_64432_79075	GCF_018728555.1_ASM1872855v1	P. punjabense	RNS08-28	NA	NA	NZ_JADARB010000049.1	64432	79075	Y	14644	Provirus	Viruses;Duplodnaviria;Heunggongvirae;Uroviricota;Caudoviricetes	0.9987	0.0013	10	27.7409	11	14644	No	19	14	0	Low-quality	Genome-fragment	39.47	AAI-based (medium-confidence)	0	1	NA	NA	NA	0
g_123.vir_2	g_123	NZ_JADARB010000082.1|provirus_3_23548	GCF_018728555.1_ASM1872855v1	P. punjabense	RNS08-28	NA	NA	NZ_JADARB010000082.1	3	23548	Y	23546	Provirus	Viruses;Duplodnaviria;Heunggongvirae;Uroviricota;Caudoviricetes	0.9983	0.0015	17	41.6312	11	23546	No	35	24	1	Medium-quality	Genome-fragment	71.68	AAI-based (high-confidence)	0	1	NA	NA	NA	0
g_123.vir_3	g_123	NZ_JADARB010000078.1|provirus_8731_17342	GCF_018728555.1_ASM1872855v1	P. punjabense	RNS08-28	NA	NA	NZ_JADARB010000078.1	8731	17342	Y	8612	Provirus	Viruses;Duplodnaviria;Heunggongvirae;Uroviricota;Caudoviricetes	0.9974	0.0018	5	9.5859	11	8612	No	9	6	0	Low-quality	Genome-fragment	25.9	AAI-based (high-confidence)	0	1	NA	NA	NA	0
g_123.vir_4	g_123	NZ_JADARB010000025.1|provirus_60526_76338	GCF_018728555.1_ASM1872855v1	P. punjabense	RNS08-28	NA	NA	NZ_JADARB010000025.1	60526	76338	Y	15813	Provirus	Viruses;Duplodnaviria;Heunggongvirae;Uroviricota;Caudoviricetes	0.9968	0.0022	1	11.2694	11	15813	No	24	5	0	Low-quality	Genome-fragment	46.29	AAI-based (medium-confidence)	0	1	NA	NA	NA	0
g_124.vir_1	g_124	NZ_CP055224.1|provirus_1511987_1523027	GCF_018634035.1_ASM1863403v1	P. atrosepticum	Green1	NA	NA	NZ_CP055224.1	1511987	1523027	Y	11041	Provirus	Viruses;Duplodnaviria;Heunggongvirae;Uroviricota;Caudoviricetes	0.9969	0.0031	1	8.824	11	11041	No	11	3	0	Low-quality	Genome-fragment	30.67	HMM-based (lower-bound)	0	1	NA	NA	NA	0
g_124.vir_2	g_124	NZ_CP055224.1|provirus_3961994_3981472	GCF_018634035.1_ASM1863403v1	P. atrosepticum	Green1	NA	NA	NZ_CP055224.1	3961994	3981472	Y	19479	Provirus	Viruses;Duplodnaviria;Heunggongvirae;Uroviricota;Caudoviricetes	0.9817	0.0107	1	11.0337	11	19479	No	30	2	1	Medium-quality	Genome-fragment	87.98	AAI-based (high-confidence)	0	1	NA	NA	NA	0
g_125.vir_1	g_125	NZ_JADARA010000012.1|provirus_15691_31125	GCF_018344415.1_ASM1834441v1	P. punjabense	P9A19a	NA	NA	NZ_JADARA010000012.1	15691	31125	Y	15435	Provirus	Viruses;Duplodnaviria;Heunggongvirae;Uroviricota;Caudoviricetes	0.9984	0.0016	10	27.3556	11	15435	No	20	14	0	Low-quality	Genome-fragment	41.6	AAI-based (medium-confidence)	0	1	NA	NA	NA	0
g_125.vir_2	g_125	NZ_JADARA010000049.1	GCF_018344415.1_ASM1834441v1	P. punjabense	P9A19a	NA	NA	NZ_JADARA010000049.1	NA	NA	N	8281	No terminal repeats	Viruses;Duplodnaviria;Heunggongvirae;Uroviricota;Caudoviricetes	0.914	0.0438	0	2.8317	11	8281	No	5	0	1	Low-quality	Genome-fragment	16.61	AAI-based (medium-confidence)	0	1	no viral genes detected	NA	NA	0
g_126.vir_1	g_126	NZ_CP065143.1|provirus_1183922_1216969	GCF_018219365.1_ASM1821936v1	P. versatile	DSM 30169	NA	NA	NZ_CP065143.1	1183922	1216969	Y	33048	Provirus	Viruses;Duplodnaviria;Heunggongvirae;Uroviricota;Caudoviricetes	0.9986	0.0014	21	52.1269	11	33048	No	43	32	0	High-quality	High-quality	100	AAI-based (high-confidence)	0	1	NA	NA	NA	0
g_126.vir_2	g_126	NZ_CP065143.1|provirus_2806030_2864969	GCF_018219365.1_ASM1821936v1	P. versatile	DSM 30169	NA	NA	NZ_CP065143.1	2806030	2864969	Y	58940	Provirus	Viruses;Duplodnaviria;Heunggongvirae;Uroviricota;Caudoviricetes	0.9985	0.0015	6	70.5672	11	58940	No	67	36	1	High-quality	High-quality	90.61	AAI-based (medium-confidence)	0	1	NA	NA	NA	0
g_126.vir_3	g_126	NZ_CP065143.1|provirus_5050784_5067196	GCF_018219365.1_ASM1821936v1	P. versatile	DSM 30169	NA	NA	NZ_CP065143.1	5050784	5067196	Y	16413	Provirus	Viruses;Duplodnaviria;Heunggongvirae;Uroviricota;Caudoviricetes	0.9984	0.0015	3	26.7016	11	16413	No	25	3	0	Low-quality	Genome-fragment	39.59	AAI-based (medium-confidence)	0	1	NA	NA	NA	0
g_126.vir_4	g_126	NZ_CP065143.1|provirus_1828303_1914843	GCF_018219365.1_ASM1821936v1	P. versatile	DSM 30169	NA	NA	NZ_CP065143.1	1832904	1906989	Y	74086	Provirus	Viruses;Duplodnaviria;Heunggongvirae;Uroviricota;Caudoviricetes	0.9982	0.0016	36	122.644	11	86541	Yes	104	65	5	Complete	High-quality	100	Provirus (high-confidence)	14.39	1	contig >1.5x longer than expected genome length	host,viral,host	1-4601,4602-78687,78688-86541	1
g_126.vir_5	g_126	NZ_CP065143.1|provirus_3170224_3186747	GCF_018219365.1_ASM1821936v1	P. versatile	DSM 30169	NA	NA	NZ_CP065143.1	3170224	3186747	Y	16524	Provirus	Viruses;Duplodnaviria;Heunggongvirae;Uroviricota;Caudoviricetes	0.9978	0.0017	10	27.1504	11	16524	No	21	14	0	Low-quality	Genome-fragment	44.54	AAI-based (medium-confidence)	0	1	NA	NA	NA	0
g_126.vir_6	g_126	NZ_CP065143.1|provirus_4705512_4729645	GCF_018219365.1_ASM1821936v1	P. versatile	DSM 30169	NA	NA	NZ_CP065143.1	4705512	4729645	Y	24134	Provirus	Viruses;Duplodnaviria;Heunggongvirae;Uroviricota;Caudoviricetes	0.9708	0.0063	1	6.8646	11	24134	No	25	3	2	High-quality	High-quality	100	AAI-based (medium-confidence)	0	1	contig >1.5x longer than expected genome length	NA	NA	0
g_127.vir_1	g_127	NZ_WLVT01000008.1|provirus_82500_98905	GCF_018095765.1_ASM1809576v1	P. versatile	NY1753B	NA	NA	NZ_WLVT01000008.1	82500	98905	Y	16406	Provirus	Viruses;Duplodnaviria;Heunggongvirae;Uroviricota;Caudoviricetes	0.9986	0.0014	11	28.6061	11	16406	No	21	15	0	Low-quality	Genome-fragment	44.22	AAI-based (medium-confidence)	0	1	NA	NA	NA	0
g_127.vir_2	g_127	NZ_WLVT01000025.1|provirus_38874_71620	GCF_018095765.1_ASM1809576v1	P. versatile	NY1753B	NA	NA	NZ_WLVT01000025.1	38874	71620	Y	32747	Provirus	Viruses;Duplodnaviria;Heunggongvirae;Uroviricota;Caudoviricetes	0.9986	0.0014	7	40.7403	11	32747	No	37	23	1	Medium-quality	Genome-fragment	67.58	AAI-based (high-confidence)	0	1	NA	NA	NA	0
g_127.vir_3	g_127	NZ_WLVT01000026.1|provirus_13040_44268	GCF_018095765.1_ASM1809576v1	P. versatile	NY1753B	NA	NA	NZ_WLVT01000026.1	13040	44268	Y	31229	Provirus	Viruses;Duplodnaviria;Heunggongvirae;Uroviricota;Caudoviricetes	0.9985	0.0014	22	50.8381	11	31229	No	42	33	0	High-quality	High-quality	94.02	AAI-based (high-confidence)	0	1	NA	NA	NA	0
g_127.vir_4	g_127	NZ_WLVT01000036.1	GCF_018095765.1_ASM1809576v1	P. versatile	NY1753B	NA	NA	NZ_WLVT01000036.1	NA	NA	N	49433	No terminal repeats	Viruses;Duplodnaviria;Heunggongvirae;Uroviricota;Caudoviricetes	0.9984	0.0015	22	76.5636	11	49433	No	73	38	1	High-quality	High-quality	100	AAI-based (medium-confidence)	0	1	NA	NA	NA	0
g_127.vir_5	g_127	NZ_WLVT01000001.1|provirus_93409_120751	GCF_018095765.1_ASM1809576v1	P. versatile	NY1753B	NA	NA	NZ_WLVT01000001.1	93409	120751	Y	27343	Provirus	Viruses;Duplodnaviria;Heunggongvirae;Uroviricota;Caudoviricetes	0.9984	0.0015	12	45.6198	11	27343	No	33	18	0	Medium-quality	Genome-fragment	88.85	AAI-based (high-confidence)	0	1	NA	NA	NA	0
g_127.vir_6	g_127	NZ_WLVT01000100.1	GCF_018095765.1_ASM1809576v1	P. versatile	NY1753B	NA	NA	NZ_WLVT01000100.1	NA	NA	N	7823	No terminal repeats	Unclassified	0.997	0.0018	1	1.461	11	7823	No	1	0	1	Not-determined	Genome-fragment	NA	NA	0	1	no viral genes detected	NA	NA	0
g_127.vir_7	g_127	NZ_WLVT01000105.1	GCF_018095765.1_ASM1809576v1	P. versatile	NY1753B	NA	NA	NZ_WLVT01000105.1	NA	NA	N	4531	No terminal repeats	Viruses;Duplodnaviria;Heunggongvirae;Uroviricota;Caudoviricetes	0.8568	0.022	0	2.3007	11	4531	No	4	1	0	Low-quality	Genome-fragment	2.97	AAI-based (high-confidence)	0	1	NA	NA	NA	0
g_128.vir_1	g_128	NZ_WLVU01000045.1|provirus_3_4140	GCF_018095745.1_ASM1809574v1	P. versatile	NY1715C	NA	NA	NZ_WLVU01000045.1	3	4140	Y	4138	Provirus	Viruses;Duplodnaviria;Heunggongvirae;Uroviricota;Caudoviricetes	0.9986	0.0014	2	6.9531	11	4138	No	5	3	0	Low-quality	Genome-fragment	13.89	AAI-based (high-confidence)	0	1	NA	NA	NA	0
g_128.vir_2	g_128	NZ_WLVU01000110.1	GCF_018095745.1_ASM1809574v1	P. versatile	NY1715C	NA	NA	NZ_WLVU01000110.1	NA	NA	N	8017	No terminal repeats	Viruses;Duplodnaviria;Heunggongvirae;Uroviricota;Caudoviricetes	0.9985	0.0014	6	9.3002	11	8017	No	8	7	0	Low-quality	Genome-fragment	24	AAI-based (high-confidence)	0	1	NA	NA	NA	0
g_128.vir_3	g_128	NZ_WLVU01000024.1|provirus_40162_63710	GCF_018095745.1_ASM1809574v1	P. versatile	NY1715C	NA	NA	NZ_WLVU01000024.1	40162	63710	Y	23549	Provirus	Viruses;Duplodnaviria;Heunggongvirae;Uroviricota;Caudoviricetes	0.9985	0.0015	12	40.4979	11	23549	No	30	17	0	Medium-quality	Genome-fragment	75.22	AAI-based (high-confidence)	0	1	NA	NA	NA	0
g_128.vir_4	g_128	NZ_WLVU01000047.1|provirus_16628_37410	GCF_018095745.1_ASM1809574v1	P. versatile	NY1715C	NA	NA	NZ_WLVU01000047.1	16628	37410	Y	20783	Provirus	Viruses;Duplodnaviria;Heunggongvirae;Uroviricota;Caudoviricetes	0.9984	0.0015	15	35.8161	11	20783	No	31	20	0	Medium-quality	Genome-fragment	62.11	AAI-based (high-confidence)	0	1	NA	NA	NA	0
g_128.vir_5	g_128	NZ_WLVU01000072.1	GCF_018095745.1_ASM1809574v1	P. versatile	NY1715C	NA	NA	NZ_WLVU01000072.1	NA	NA	N	22875	No terminal repeats	Viruses;Duplodnaviria;Heunggongvirae;Uroviricota;Caudoviricetes	0.9984	0.0015	16	43.6538	11	22875	No	36	27	0	Medium-quality	Genome-fragment	69.83	AAI-based (high-confidence)	0	1	NA	NA	NA	0
g_128.vir_6	g_128	NZ_WLVU01000004.1|provirus_126355_136111	GCF_018095745.1_ASM1809574v1	P. versatile	NY1715C	NA	NA	NZ_WLVU01000004.1	126355	136111	Y	9757	Provirus	Viruses;Duplodnaviria;Heunggongvirae;Uroviricota;Caudoviricetes	0.9982	0.0016	2	13.2953	11	9757	No	13	7	0	Low-quality	Genome-fragment	5.95	HMM-based (lower-bound)	0	1	NA	NA	NA	0
g_128.vir_7	g_128	NZ_WLVU01000001.1|provirus_259437_321024	GCF_018095745.1_ASM1809574v1	P. versatile	NY1715C	NA	NA	NZ_WLVU01000001.1	259437	321024	Y	61588	Provirus	Viruses;Duplodnaviria;Heunggongvirae;Uroviricota;Caudoviricetes	0.9981	0.0016	8	58.8889	11	61588	No	68	36	1	High-quality	High-quality	94.71	AAI-based (medium-confidence)	0	1	NA	NA	NA	0
g_128.vir_8	g_128	NZ_WLVU01000015.1|provirus_2_9215	GCF_018095745.1_ASM1809574v1	P. versatile	NY1715C	NA	NA	NZ_WLVU01000015.1	2	9215	Y	9214	Provirus	Viruses;Duplodnaviria;Heunggongvirae;Uroviricota;Caudoviricetes	0.998	0.0017	4	8.3966	11	9214	No	9	7	0	Low-quality	Genome-fragment	26.7	AAI-based (medium-confidence)	0	1	NA	NA	NA	0
g_128.vir_9	g_128	NZ_WLVU01000025.1|provirus_19879_38222	GCF_018095745.1_ASM1809574v1	P. versatile	NY1715C	NA	NA	NZ_WLVU01000025.1	19879	38222	Y	18344	Provirus	Viruses;Duplodnaviria;Heunggongvirae;Uroviricota;Caudoviricetes	0.9978	0.0017	4	17.3351	11	18344	No	20	4	0	Low-quality	Genome-fragment	32	HMM-based (lower-bound)	0	1	NA	NA	NA	0
g_128.vir_10	g_128	NZ_WLVU01000008.1|provirus_82355_99117	GCF_018095745.1_ASM1809574v1	P. versatile	NY1715C	NA	NA	NZ_WLVU01000008.1	82355	99117	Y	16763	Provirus	Viruses;Duplodnaviria;Heunggongvirae;Uroviricota;Caudoviricetes	0.9977	0.0018	11	28.5767	11	16763	No	22	15	0	Low-quality	Genome-fragment	45.18	AAI-based (medium-confidence)	0	1	NA	NA	NA	0
g_128.vir_11	g_128	NZ_WLVU01000114.1	GCF_018095745.1_ASM1809574v1	P. versatile	NY1715C	NA	NA	NZ_WLVU01000114.1	NA	NA	N	7823	No terminal repeats	Unclassified	0.9969	0.0019	1	1.461	11	7823	No	1	0	1	Not-determined	Genome-fragment	NA	NA	0	1	no viral genes detected	NA	NA	0
g_128.vir_12	g_128	NZ_WLVU01000133.1	GCF_018095745.1_ASM1809574v1	P. versatile	NY1715C	NA	NA	NZ_WLVU01000133.1	NA	NA	N	3233	No terminal repeats	Viruses;Duplodnaviria;Heunggongvirae;Uroviricota;Caudoviricetes	0.9881	0.0027	0	0.9867	11	3233	No	1	0	1	Not-determined	Genome-fragment	NA	NA	0	1.07	no viral genes detected	NA	NA	0
g_128.vir_13	g_128	NZ_WLVU01000086.1	GCF_018095745.1_ASM1809574v1	P. versatile	NY1715C	NA	NA	NZ_WLVU01000086.1	NA	NA	N	16023	No terminal repeats	Viruses;Duplodnaviria;Heunggongvirae;Uroviricota;Caudoviricetes	0.9866	0.0036	5	9.0024	11	16023	No	22	6	1	Low-quality	Genome-fragment	47.81	AAI-based (medium-confidence)	0	1	NA	NA	NA	0
g_129.vir_1	g_129	NZ_WLVV01000009.1|provirus_82500_98905	GCF_018095725.1_ASM1809572v1	P. versatile	NY1705A	NA	NA	NZ_WLVV01000009.1	82500	98905	Y	16406	Provirus	Viruses;Duplodnaviria;Heunggongvirae;Uroviricota;Caudoviricetes	0.9986	0.0014	11	28.6061	11	16406	No	21	15	0	Low-quality	Genome-fragment	44.22	AAI-based (medium-confidence)	0	1	NA	NA	NA	0
g_129.vir_2	g_129	NZ_WLVV01000024.1|provirus_38874_71620	GCF_018095725.1_ASM1809572v1	P. versatile	NY1705A	NA	NA	NZ_WLVV01000024.1	38874	71620	Y	32747	Provirus	Viruses;Duplodnaviria;Heunggongvirae;Uroviricota;Caudoviricetes	0.9986	0.0014	7	40.7403	11	32747	No	37	23	1	Medium-quality	Genome-fragment	67.58	AAI-based (high-confidence)	0	1	NA	NA	NA	0
g_129.vir_3	g_129	NZ_WLVV01000025.1|provirus_13040_44268	GCF_018095725.1_ASM1809572v1	P. versatile	NY1705A	NA	NA	NZ_WLVV01000025.1	13040	44268	Y	31229	Provirus	Viruses;Duplodnaviria;Heunggongvirae;Uroviricota;Caudoviricetes	0.9985	0.0014	22	50.8381	11	31229	No	42	33	0	High-quality	High-quality	94.02	AAI-based (high-confidence)	0	1	NA	NA	NA	0
g_129.vir_4	g_129	NZ_WLVV01000037.1	GCF_018095725.1_ASM1809572v1	P. versatile	NY1705A	NA	NA	NZ_WLVV01000037.1	NA	NA	N	49433	No terminal repeats	Viruses;Duplodnaviria;Heunggongvirae;Uroviricota;Caudoviricetes	0.9984	0.0015	22	76.5636	11	49433	No	73	38	1	High-quality	High-quality	100	AAI-based (medium-confidence)	0	1	NA	NA	NA	0
g_129.vir_5	g_129	NZ_WLVV01000002.1|provirus_41546_68888	GCF_018095725.1_ASM1809572v1	P. versatile	NY1705A	NA	NA	NZ_WLVV01000002.1	41546	68888	Y	27343	Provirus	Viruses;Duplodnaviria;Heunggongvirae;Uroviricota;Caudoviricetes	0.9984	0.0015	12	45.6198	11	27343	No	33	18	0	Medium-quality	Genome-fragment	88.85	AAI-based (high-confidence)	0	1	NA	NA	NA	0
g_129.vir_6	g_129	NZ_WLVV01000099.1	GCF_018095725.1_ASM1809572v1	P. versatile	NY1705A	NA	NA	NZ_WLVV01000099.1	NA	NA	N	7823	No terminal repeats	Unclassified	0.997	0.0018	1	1.461	11	7823	No	1	0	1	Not-determined	Genome-fragment	NA	NA	0	1	no viral genes detected	NA	NA	0
g_129.vir_7	g_129	NZ_WLVV01000104.1	GCF_018095725.1_ASM1809572v1	P. versatile	NY1705A	NA	NA	NZ_WLVV01000104.1	NA	NA	N	4531	No terminal repeats	Viruses;Duplodnaviria;Heunggongvirae;Uroviricota;Caudoviricetes	0.8568	0.022	0	2.3007	11	4531	No	4	1	0	Low-quality	Genome-fragment	2.97	AAI-based (high-confidence)	0	1	NA	NA	NA	0
g_130.vir_1	g_130	NZ_WLVR01000011.1|provirus_75464_93644	GCF_018094745.1_ASM1809474v1	P. versatile	NY1762B	NA	NA	NZ_WLVR01000011.1	75464	93644	Y	18181	Provirus	Viruses;Duplodnaviria;Heunggongvirae;Uroviricota;Caudoviricetes	0.998	0.002	11	31.1944	11	18181	No	24	17	0	Low-quality	Genome-fragment	49	AAI-based (medium-confidence)	0	1	NA	NA	NA	0
g_130.vir_2	g_130	NZ_WLVR01000034.1|provirus_18976_40503	GCF_018094745.1_ASM1809474v1	P. versatile	NY1762B	NA	NA	NZ_WLVR01000034.1	18976	40503	Y	21528	Provirus	Viruses;Duplodnaviria;Heunggongvirae;Uroviricota;Caudoviricetes	0.9977	0.0022	2	19.9912	11	21528	No	30	4	0	Low-quality	Genome-fragment	35.41	HMM-based (lower-bound)	0	1	NA	NA	NA	0
g_130.vir_3	g_130	NZ_WLVR01000053.1|provirus_3637_20270	GCF_018094745.1_ASM1809474v1	P. versatile	NY1762B	NA	NA	NZ_WLVR01000053.1	3637	20270	Y	16634	Provirus	Viruses;Duplodnaviria;Heunggongvirae;Uroviricota;Caudoviricetes	0.9969	0.0025	1	18.4889	11	16634	No	21	3	0	Low-quality	Genome-fragment	31.23	HMM-based (lower-bound)	0	1	NA	NA	NA	0
g_131.vir_1	g_131	NZ_WLVP01000062.1	GCF_018094705.1_ASM1809470v1	P. versatile	NY1766A	NA	NA	NZ_WLVP01000062.1	NA	NA	N	26178	No terminal repeats	Viruses;Duplodnaviria;Heunggongvirae;Uroviricota;Caudoviricetes	0.9988	0.0012	9	41.594	11	26178	No	33	25	0	Medium-quality	Genome-fragment	54.03	AAI-based (high-confidence)	0	1	NA	NA	NA	0
g_131.vir_2	g_131	NZ_WLVP01000030.1|provirus_15673_33915	GCF_018094705.1_ASM1809470v1	P. versatile	NY1766A	NA	NA	NZ_WLVP01000030.1	15673	33915	Y	18243	Provirus	Viruses;Duplodnaviria;Heunggongvirae;Uroviricota;Caudoviricetes	0.9982	0.0015	11	29.9138	11	18243	No	24	16	0	Low-quality	Genome-fragment	49.17	AAI-based (medium-confidence)	0	1	NA	NA	NA	0
g_131.vir_3	g_131	NZ_WLVP01000116.1	GCF_018094705.1_ASM1809470v1	P. versatile	NY1766A	NA	NA	NZ_WLVP01000116.1	NA	NA	N	3600	No terminal repeats	Viruses;Duplodnaviria;Heunggongvirae;Uroviricota;Caudoviricetes	0.9072	0.032	0	1.4172	11	3600	No	3	1	0	Low-quality	Genome-fragment	8.52	AAI-based (high-confidence)	0	1	NA	NA	NA	0
g_131.vir_4	g_131	NZ_WLVP01000104.1	GCF_018094705.1_ASM1809470v1	P. versatile	NY1766A	NA	NA	NZ_WLVP01000104.1	NA	NA	N	7210	No terminal repeats	Viruses;Duplodnaviria;Heunggongvirae;Uroviricota;Caudoviricetes	0.8382	0.0644	0	1.5312	11	7210	No	2	0	2	Not-determined	Genome-fragment	NA	NA	0	1	no viral genes detected	NA	NA	0
g_131.vir_5	g_131	NZ_WLVP01000113.1	GCF_018094705.1_ASM1809470v1	P. versatile	NY1766A	NA	NA	NZ_WLVP01000113.1	NA	NA	N	4434	No terminal repeats	Viruses;Duplodnaviria;Heunggongvirae;Uroviricota;Caudoviricetes	0.776	0.0963	0	2.3007	11	4434	No	4	1	0	Low-quality	Genome-fragment	2.9	AAI-based (high-confidence)	0	1	NA	NA	NA	0
g_132.vir_1	g_132	NZ_WLVQ01000003.1|provirus_71652_106675	GCF_018094685.1_ASM1809468v1	P. versatile	NY1765A	NA	NA	NZ_WLVQ01000003.1	71652	106675	Y	35024	Provirus	Viruses;Duplodnaviria;Heunggongvirae;Uroviricota;Caudoviricetes	0.9985	0.0015	21	54.5116	11	35024	No	44	32	0	High-quality	High-quality	100	AAI-based (high-confidence)	0	1	NA	NA	NA	0
g_132.vir_2	g_132	NZ_WLVQ01000009.1|provirus_88944_105278	GCF_018094685.1_ASM1809468v1	P. versatile	NY1765A	NA	NA	NZ_WLVQ01000009.1	88944	105278	Y	16335	Provirus	Viruses;Duplodnaviria;Heunggongvirae;Uroviricota;Caudoviricetes	0.9984	0.0016	11	28.5767	11	16335	No	21	15	0	Low-quality	Genome-fragment	44	AAI-based (medium-confidence)	0	1	NA	NA	NA	0
g_132.vir_3	g_132	NZ_WLVQ01000009.1|provirus_126088_136921	GCF_018094685.1_ASM1809468v1	P. versatile	NY1765A	NA	NA	NZ_WLVQ01000009.1	126088	136921	Y	10834	Provirus	Viruses;Duplodnaviria;Heunggongvirae;Uroviricota;Caudoviricetes	0.9963	0.0023	0	7.452	11	10834	No	8	0	0	Not-determined	Genome-fragment	NA	NA	0	1	no viral genes detected	NA	NA	0
g_132.vir_4	g_132	NZ_WLVQ01000089.1	GCF_018094685.1_ASM1809468v1	P. versatile	NY1765A	NA	NA	NZ_WLVQ01000089.1	NA	NA	N	9346	No terminal repeats	Viruses;Monodnaviria;Loebvirae;Hofneiviricota;Faserviricetes;Tubulavirales;Inoviridae	0.9953	0.0029	2	8.3233	11	9346	No	14	1	0	High-quality	High-quality	100	AAI-based (high-confidence)	0	1	NA	NA	NA	0
g_132.vir_5	g_132	NZ_WLVQ01000104.1	GCF_018094685.1_ASM1809468v1	P. versatile	NY1765A	NA	NA	NZ_WLVQ01000104.1	NA	NA	N	4531	No terminal repeats	Viruses;Duplodnaviria;Heunggongvirae;Uroviricota;Caudoviricetes	0.9123	0.0199	0	2.3007	11	4531	No	4	1	0	Low-quality	Genome-fragment	2.97	AAI-based (high-confidence)	0	1	NA	NA	NA	0
g_133.vir_1	g_133	NZ_WLVO01000027.1|provirus_25189_52750	GCF_018094665.1_ASM1809466v1	P. versatile	NY1788A	NA	NA	NZ_WLVO01000027.1	25189	52750	Y	27562	Provirus	Viruses;Duplodnaviria;Heunggongvirae;Uroviricota;Caudoviricetes	0.9989	0.0011	8	39.307	11	27562	No	31	25	0	Medium-quality	Genome-fragment	56.88	AAI-based (high-confidence)	0	1	NA	NA	NA	0
g_133.vir_2	g_133	NZ_WLVO01000011.1|provirus_184_61740	GCF_018094665.1_ASM1809466v1	P. versatile	NY1788A	NA	NA	NZ_WLVO01000011.1	184	61740	Y	61557	Provirus	Viruses;Duplodnaviria;Heunggongvirae;Uroviricota;Caudoviricetes	0.9987	0.0012	31	89.2742	11	61557	No	76	56	1	High-quality	High-quality	100	AAI-based (high-confidence)	0	1	contig >1.5x longer than expected genome length	NA	NA	0
g_133.vir_3	g_133	NZ_WLVO01000089.1	GCF_018094665.1_ASM1809466v1	P. versatile	NY1788A	NA	NA	NZ_WLVO01000089.1	NA	NA	N	18930	No terminal repeats	Viruses;Duplodnaviria;Heunggongvirae;Uroviricota;Caudoviricetes	0.9987	0.0012	2	27.1816	11	18930	No	26	11	1	Low-quality	Genome-fragment	38.07	AAI-based (medium-confidence)	0	1	NA	NA	NA	0
g_133.vir_4	g_133	NZ_WLVO01000100.1	GCF_018094665.1_ASM1809466v1	P. versatile	NY1788A	NA	NA	NZ_WLVO01000100.1	NA	NA	N	15612	No terminal repeats	Viruses;Duplodnaviria;Heunggongvirae;Uroviricota;Caudoviricetes	0.9986	0.0013	3	23.1451	11	15612	No	22	5	0	Low-quality	Genome-fragment	26.39	HMM-based (lower-bound)	0	1	NA	NA	NA	0
g_133.vir_5	g_133	NZ_WLVO01000070.1	GCF_018094665.1_ASM1809466v1	P. versatile	NY1788A	NA	NA	NZ_WLVO01000070.1	NA	NA	N	27561	No terminal repeats	Viruses;Duplodnaviria;Heunggongvirae;Uroviricota;Caudoviricetes	0.9985	0.0013	2	41.5213	11	27561	No	48	21	0	Medium-quality	Genome-fragment	61.65	AAI-based (medium-confidence)	0	1	NA	NA	NA	0
g_133.vir_6	g_133	NZ_WLVO01000004.1|provirus_84905_101430	GCF_018094665.1_ASM1809466v1	P. versatile	NY1788A	NA	NA	NZ_WLVO01000004.1	84905	101430	Y	16526	Provirus	Viruses;Duplodnaviria;Heunggongvirae;Uroviricota;Caudoviricetes	0.996	0.0018	10	27.1504	11	16526	No	21	14	0	Low-quality	Genome-fragment	44.54	AAI-based (medium-confidence)	0	1	NA	NA	NA	0
g_133.vir_7	g_133	NZ_WLVO01000189.1	GCF_018094665.1_ASM1809466v1	P. versatile	NY1788A	NA	NA	NZ_WLVO01000189.1	NA	NA	N	1418	No terminal repeats	Viruses;Duplodnaviria;Heunggongvirae;Uroviricota;Caudoviricetes	0.9944	0.0023	1	1.7183	11	1418	No	1	0	1	Not-determined	Genome-fragment	NA	NA	0	1	no viral genes detected	NA	NA	0
g_134.vir_1	g_134	NZ_JAFJZU010000012.1|provirus_88055_104781	GCF_017255075.1_ASM1725507v1	P. brasiliense	BL-2	NA	NA	NZ_JAFJZU010000012.1	88055	104781	Y	16727	Provirus	Viruses;Duplodnaviria;Heunggongvirae;Uroviricota;Caudoviricetes	0.9983	0.0017	11	29.0784	11	16727	No	22	16	0	Low-quality	Genome-fragment	45.09	AAI-based (medium-confidence)	0	1.02	NA	NA	NA	0
g_134.vir_2	g_134	NZ_JAFJZU010000009.1|provirus_138237_160783	GCF_017255075.1_ASM1725507v1	P. brasiliense	BL-2	NA	NA	NZ_JAFJZU010000009.1	138237	160783	Y	22547	Provirus	Viruses;Duplodnaviria;Heunggongvirae;Uroviricota;Caudoviricetes	0.9972	0.0023	3	22.7145	11	22547	No	31	5	0	Low-quality	Genome-fragment	37	HMM-based (lower-bound)	0	1	NA	NA	NA	0
g_135.vir_1	g_135	NZ_CP065044.1|provirus_1955030_1971256	GCF_015689195.1_ASM1568919v1	P. aroidearum	L6	NA	NA	NZ_CP065044.1	1955030	1971256	Y	16227	Provirus	Viruses;Duplodnaviria;Heunggongvirae;Uroviricota;Caudoviricetes	0.9984	0.0016	10	27.1504	11	16227	No	21	14	0	Low-quality	Genome-fragment	43.74	AAI-based (medium-confidence)	0	1	NA	NA	NA	0
g_136.vir_1	g_136	NZ_JACGZY010000004.1|provirus_298509_312584	GCF_016988595.1_ASM1698859v1	P. brasiliense	IPO:3649 NAK:55	avirulent	negative	NZ_JACGZY010000004.1	298509	312584	Y	14076	Provirus	Viruses;Duplodnaviria;Heunggongvirae;Uroviricota;Caudoviricetes	0.9987	0.0013	10	27.5357	11	14076	No	19	14	0	Low-quality	Genome-fragment	37.94	AAI-based (medium-confidence)	0	1	NA	NA	NA	0
g_136.vir_2	g_136	NZ_JACGZY010000017.1|provirus_2_17422	GCF_016988595.1_ASM1698859v1	P. brasiliense	IPO:3649 NAK:55	avirulent	negative	NZ_JACGZY010000017.1	2	17422	Y	17421	Provirus	Viruses;Duplodnaviria;Heunggongvirae;Uroviricota;Caudoviricetes	0.9987	0.0013	4	30.5319	11	17421	No	23	17	0	Low-quality	Genome-fragment	35.95	AAI-based (high-confidence)	0	1	NA	NA	NA	0
g_136.vir_3	g_136	NZ_JACGZY010000021.1	GCF_016988595.1_ASM1698859v1	P. brasiliense	IPO:3649 NAK:55	avirulent	negative	NZ_JACGZY010000021.1	NA	NA	N	8504	No terminal repeats	Viruses;Duplodnaviria;Heunggongvirae;Uroviricota;Caudoviricetes	0.9986	0.0013	3	11.006	11	8504	No	9	7	0	Low-quality	Genome-fragment	17.55	AAI-based (high-confidence)	0	1	NA	NA	NA	0
g_136.vir_4	g_136	NZ_JACGZY010000044.1	GCF_016988595.1_ASM1698859v1	P. brasiliense	IPO:3649 NAK:55	avirulent	negative	NZ_JACGZY010000044.1	NA	NA	N	4556	No terminal repeats	Viruses;Duplodnaviria;Heunggongvirae;Uroviricota;Caudoviricetes	0.9985	0.0014	3	8.3461	11	4556	No	9	5	0	Low-quality	Genome-fragment	7.67	AAI-based (medium-confidence)	0	1	NA	NA	NA	0
g_136.vir_5	g_136	NZ_JACGZY010000033.1|provirus_156858_174191	GCF_016988595.1_ASM1698859v1	P. brasiliense	IPO:3649 NAK:55	avirulent	negative	NZ_JACGZY010000033.1	159298	174191	Y	14894	Provirus	Viruses;Duplodnaviria;Heunggongvirae;Uroviricota;Caudoviricetes	0.9984	0.0014	1	28.304	11	17334	Yes	28	9	2	Low-quality	Genome-fragment	30.74	AAI-based (high-confidence)	14.08	1	NA	host,viral	1-2440,2441-17334	1
g_136.vir_6	g_136	NZ_JACGZY010000037.1|provirus_43832_62865	GCF_016988595.1_ASM1698859v1	P. brasiliense	IPO:3649 NAK:55	avirulent	negative	NZ_JACGZY010000037.1	49442	62865	Y	13424	Provirus	Viruses;Duplodnaviria;Heunggongvirae;Uroviricota;Caudoviricetes	0.997	0.0017	3	24.481	11	19034	Yes	24	4	2	Low-quality	Genome-fragment	23.45	AAI-based (medium-confidence)	29.47	1	NA	host,viral	1-5610,5611-19034	1
g_136.vir_7	g_136	NZ_JACGZY010000036.1	GCF_016988595.1_ASM1698859v1	P. brasiliense	IPO:3649 NAK:55	avirulent	negative	NZ_JACGZY010000036.1	NA	NA	N	45113	No terminal repeats	Viruses;Duplodnaviria;Heunggongvirae;Uroviricota;Caudoviricetes	0.9965	0.002	13	25.3891	11	45113	Yes	41	18	4	Medium-quality	Genome-fragment	79.31	AAI-based (high-confidence)	38.07	1	NA	host,viral	1-17173,17174-45113	1
g_136.vir_8	g_136	NZ_JACGZY010000052.1	GCF_016988595.1_ASM1698859v1	P. brasiliense	IPO:3649 NAK:55	avirulent	negative	NZ_JACGZY010000052.1	NA	NA	N	3328	ITR	Viruses;Duplodnaviria;Heunggongvirae;Uroviricota;Caudoviricetes	0.9946	0.0024	2	4.9673	11	3328	No	4	4	0	Low-quality	Genome-fragment	1.85	HMM-based (lower-bound)	0	1.02	low-confidence ITR	NA	NA	0
g_136.vir_9	g_136	NZ_JACGZY010000006.1|provirus_123809_137493	GCF_016988595.1_ASM1698859v1	P. brasiliense	IPO:3649 NAK:55	avirulent	negative	NZ_JACGZY010000006.1	123809	137493	Y	13685	Provirus	Viruses;Duplodnaviria;Heunggongvirae;Uroviricota;Caudoviricetes	0.988	0.0035	1	7.8894	11	13685	No	16	0	3	Low-quality	Genome-fragment	34.66	AAI-based (medium-confidence)	0	1	no viral genes detected	NA	NA	0
g_137.vir_1	g_137	NZ_JACHAT010000040.1|provirus_33946_42035	GCF_016950315.1_ASM1695031v1	P. brasiliense	IPO:0590	NA	NA	NZ_JACHAT010000040.1	33946	42035	Y	8090	Provirus	Viruses;Duplodnaviria;Heunggongvirae;Uroviricota;Caudoviricetes	0.9989	0.0011	5	8.8893	11	8090	No	7	7	0	Low-quality	Genome-fragment	24.32	AAI-based (high-confidence)	0	1.01	NA	NA	NA	0
g_137.vir_2	g_137	NZ_JACHAT010000066.1	GCF_016950315.1_ASM1695031v1	P. brasiliense	IPO:0590	NA	NA	NZ_JACHAT010000066.1	NA	NA	N	24137	No terminal repeats	Viruses;Duplodnaviria;Heunggongvirae;Uroviricota;Caudoviricetes	0.9986	0.0013	16	44.6572	11	24137	No	36	28	0	Medium-quality	Genome-fragment	73.73	AAI-based (high-confidence)	0	1	NA	NA	NA	0
g_137.vir_3	g_137	NZ_JACHAT010000063.1|provirus_12772_25386	GCF_016950315.1_ASM1695031v1	P. brasiliense	IPO:0590	NA	NA	NZ_JACHAT010000063.1	12772	25386	Y	12615	Provirus	Viruses;Duplodnaviria;Heunggongvirae;Uroviricota;Caudoviricetes	0.9982	0.0015	10	19.0904	11	12615	No	24	11	1	Low-quality	Genome-fragment	39.13	AAI-based (high-confidence)	0	1	NA	NA	NA	0
g_137.vir_4	g_137	NZ_JACHAT010000037.1|provirus_32424_46932	GCF_016950315.1_ASM1695031v1	P. brasiliense	IPO:0590	NA	NA	NZ_JACHAT010000037.1	32424	46932	Y	14509	Provirus	Viruses;Duplodnaviria;Heunggongvirae;Uroviricota;Caudoviricetes	0.9979	0.0016	10	27.5357	11	14509	No	20	14	0	Low-quality	Genome-fragment	39.11	AAI-based (medium-confidence)	0	1	NA	NA	NA	0
g_137.vir_5	g_137	NZ_JACHAT010000107.1	GCF_016950315.1_ASM1695031v1	P. brasiliense	IPO:0590	NA	NA	NZ_JACHAT010000107.1	NA	NA	N	2570	No terminal repeats	Viruses;Duplodnaviria;Heunggongvirae;Uroviricota;Caudoviricetes	0.9976	0.0018	3	4.2265	11	2570	No	4	3	0	Low-quality	Genome-fragment	7.74	AAI-based (high-confidence)	0	1	NA	NA	NA	0
g_137.vir_6	g_137	NZ_JACHAT010000013.1|provirus_44446_58227	GCF_016950315.1_ASM1695031v1	P. brasiliense	IPO:0590	NA	NA	NZ_JACHAT010000013.1	44446	58227	Y	13782	Provirus	Viruses;Duplodnaviria;Heunggongvirae;Uroviricota;Caudoviricetes	0.9976	0.0019	2	13.8613	11	13782	No	21	1	0	Low-quality	Genome-fragment	9.26	HMM-based (lower-bound)	0	1	NA	NA	NA	0
g_137.vir_7	g_137	NZ_JACHAT010000102.1	GCF_016950315.1_ASM1695031v1	P. brasiliense	IPO:0590	NA	NA	NZ_JACHAT010000102.1	NA	NA	N	4265	No terminal repeats	Viruses;Duplodnaviria;Heunggongvirae;Uroviricota;Caudoviricetes	0.9942	0.0024	2	2.3756	11	4265	No	3	2	0	Low-quality	Genome-fragment	13.25	AAI-based (high-confidence)	0	1.01	NA	NA	NA	0
g_137.vir_8	g_137	NZ_JACHAT010000110.1	GCF_016950315.1_ASM1695031v1	P. brasiliense	IPO:0590	NA	NA	NZ_JACHAT010000110.1	NA	NA	N	1557	No terminal repeats	Viruses;Duplodnaviria;Heunggongvirae;Uroviricota;Caudoviricetes	0.8566	0.0201	1	1.7183	11	1557	No	2	0	1	Not-determined	Genome-fragment	NA	NA	0	1	no viral genes detected	NA	NA	0
g_137.vir_9	g_137	NZ_JACHAT010000092.1	GCF_016950315.1_ASM1695031v1	P. brasiliense	IPO:0590	NA	NA	NZ_JACHAT010000092.1	NA	NA	N	7171	No terminal repeats	Viruses;Duplodnaviria;Heunggongvirae;Uroviricota;Caudoviricetes	0.8135	0.0386	1	2.2974	11	7171	Yes	9	1	2	Low-quality	Genome-fragment	11.75	AAI-based (medium-confidence)	59.21	1	NA	host,viral	1-4246,4247-7171	1
g_138.vir_1	g_138	NZ_JACGFP010000003.1|provirus_316946_349661	GCF_016950285.1_ASM1695028v1	P. brasiliense	IPO:0821 SCRI:133	NA	NA	NZ_JACGFP010000003.1	316946	349661	Y	32716	Provirus	Viruses;Duplodnaviria;Heunggongvirae;Uroviricota;Caudoviricetes	0.9987	0.0013	12	53.2925	11	32716	No	45	33	0	High-quality	High-quality	92.6	AAI-based (high-confidence)	0	1	NA	NA	NA	0
g_138.vir_2	g_138	NZ_JACGFP010000001.1|provirus_77284_92659	GCF_016950285.1_ASM1695028v1	P. brasiliense	IPO:0821 SCRI:133	NA	NA	NZ_JACGFP010000001.1	77284	92659	Y	15376	Provirus	Viruses;Duplodnaviria;Heunggongvirae;Uroviricota;Caudoviricetes	0.9982	0.0015	10	26.8265	11	15376	No	20	14	0	Low-quality	Genome-fragment	41.44	AAI-based (medium-confidence)	0	1	NA	NA	NA	0
g_139.vir_1	g_139	NZ_JACGFO010000003.1|provirus_11024_25056	GCF_016950275.1_ASM1695027v1	P. parmentieri	IPO:1955	avirulent	NA	NZ_JACGFO010000003.1	11024	25056	Y	14033	Provirus	Viruses;Duplodnaviria;Heunggongvirae;Uroviricota;Caudoviricetes	0.9976	0.0024	8	21.6203	11	14033	No	22	10	0	Low-quality	Genome-fragment	19.83	HMM-based (lower-bound)	0	1	NA	NA	NA	0
g_139.vir_2	g_139	NZ_JACGFO010000002.1|provirus_654757_670698	GCF_016950275.1_ASM1695027v1	P. parmentieri	IPO:1955	avirulent	NA	NZ_JACGFO010000002.1	654757	670698	Y	15942	Provirus	Viruses;Duplodnaviria;Heunggongvirae;Uroviricota;Caudoviricetes	0.9972	0.0026	9	27.0985	11	15942	No	20	14	0	Low-quality	Genome-fragment	42.97	AAI-based (medium-confidence)	0	1	NA	NA	NA	0
g_140.vir_1	g_140	NZ_JACGFL010000001.1|provirus_595071_644126	GCF_016950225.1_ASM1695022v1	P. brasiliense	IPO:3643	NA	NA	NZ_JACGFL010000001.1	595071	644126	Y	49056	Provirus	Viruses;Duplodnaviria;Heunggongvirae;Uroviricota;Caudoviricetes	0.9987	0.0013	10	70.5538	11	49056	No	64	38	2	High-quality	High-quality	100	AAI-based (high-confidence)	0	1	NA	NA	NA	0
g_140.vir_2	g_140	NZ_JACGFL010000001.1|provirus_371721_403372	GCF_016950225.1_ASM1695022v1	P. brasiliense	IPO:3643	NA	NA	NZ_JACGFL010000001.1	371721	403372	Y	31652	Provirus	Viruses;Duplodnaviria;Heunggongvirae;Uroviricota;Caudoviricetes	0.9985	0.0014	13	53.4714	11	31652	No	39	22	0	High-quality	High-quality	100	AAI-based (high-confidence)	0	1	NA	NA	NA	0
g_140.vir_3	g_140	NZ_JACGFL010000002.1|provirus_33389_48637	GCF_016950225.1_ASM1695022v1	P. brasiliense	IPO:3643	NA	NA	NZ_JACGFL010000002.1	33389	48637	Y	15249	Provirus	Viruses;Duplodnaviria;Heunggongvirae;Uroviricota;Caudoviricetes	0.9979	0.0016	10	27.7409	11	15249	No	20	14	0	Low-quality	Genome-fragment	41.1	AAI-based (medium-confidence)	0	1	NA	NA	NA	0
g_140.vir_4	g_140	NZ_JACGFL010000037.1	GCF_016950225.1_ASM1695022v1	P. brasiliense	IPO:3643	NA	NA	NZ_JACGFL010000037.1	NA	NA	N	9004	No terminal repeats	Viruses;Duplodnaviria;Heunggongvirae;Uroviricota;Caudoviricetes	0.8578	0.0368	0	1.6198	11	9004	No	6	1	2	Low-quality	Genome-fragment	3.63	HMM-based (lower-bound)	0	1	NA	NA	NA	0
g_141.vir_1	g_141	NZ_JACGFM010000003.1|provirus_232020_248134	GCF_016950195.1_ASM1695019v1	P. brasiliense	IPO:3628	NA	NA	NZ_JACGFM010000003.1	232020	248134	Y	16115	Provirus	Viruses;Duplodnaviria;Heunggongvirae;Uroviricota;Caudoviricetes	0.998	0.002	11	28.7819	11	16115	No	21	15	0	Low-quality	Genome-fragment	43.44	AAI-based (medium-confidence)	0	1	NA	NA	NA	0
g_141.vir_2	g_141	NZ_JACGFM010000031.1	GCF_016950195.1_ASM1695019v1	P. brasiliense	IPO:3628	NA	NA	NZ_JACGFM010000031.1	NA	NA	N	8081	No terminal repeats	Viruses;Duplodnaviria;Heunggongvirae;Uroviricota;Caudoviricetes	0.9579	0.0221	0	1.7094	11	8081	No	1	0	1	Not-determined	Genome-fragment	NA	NA	0	1.37	no viral genes detected	NA	NA	0
g_141.vir_3	g_141	NZ_JACGFM010000037.1	GCF_016950195.1_ASM1695019v1	P. brasiliense	IPO:3628	NA	NA	NZ_JACGFM010000037.1	NA	NA	N	3074	No terminal repeats	Viruses;Duplodnaviria;Heunggongvirae;Uroviricota;Caudoviricetes	0.9226	0.0405	0	1.7183	11	3074	No	1	0	1	Not-determined	Genome-fragment	NA	NA	0	1.14	no viral genes detected	NA	NA	0
g_142.vir_1	g_142	NZ_JACHAU010000022.1|provirus_75357_89487	GCF_016950175.1_ASM1695017v1	P. brasiliense	IPO:3630	NA	NA	NZ_JACHAU010000022.1	75357	89487	Y	14131	Provirus	Viruses;Duplodnaviria;Heunggongvirae;Uroviricota;Caudoviricetes	0.9987	0.0013	10	27.5357	11	14131	No	19	14	0	Low-quality	Genome-fragment	38.09	AAI-based (medium-confidence)	0	1	NA	NA	NA	0
g_142.vir_2	g_142	NZ_JACHAU010000017.1|provirus_89080_110399	GCF_016950175.1_ASM1695017v1	P. brasiliense	IPO:3630	NA	NA	NZ_JACHAU010000017.1	89080	110399	Y	21320	Provirus	Viruses;Duplodnaviria;Heunggongvirae;Uroviricota;Caudoviricetes	0.9976	0.0018	4	20.2978	11	21320	No	29	5	1	Low-quality	Genome-fragment	35.1	HMM-based (lower-bound)	0	1	NA	NA	NA	0
g_142.vir_3	g_142	NZ_JACHAU010000042.1	GCF_016950175.1_ASM1695017v1	P. brasiliense	IPO:3630	NA	NA	NZ_JACHAU010000042.1	NA	NA	N	3418	No terminal repeats	Viruses;Duplodnaviria;Heunggongvirae;Uroviricota;Caudoviricetes	0.9964	0.0024	2	4.9673	11	3418	No	4	4	0	Low-quality	Genome-fragment	1.9	HMM-based (lower-bound)	0	1.02	low-confidence ITR	NA	NA	0
g_143.vir_1	g_143	NZ_JACGFJ010000001.1|provirus_3150941_3166375	GCF_016950155.1_ASM1695015v1	P. punjabense	IPO:3715 SV1490b	avirulent	NA	NZ_JACGFJ010000001.1	3150941	3166375	Y	15435	Provirus	Viruses;Duplodnaviria;Heunggongvirae;Uroviricota;Caudoviricetes	0.9965	0.0035	10	27.3556	11	15435	No	20	14	0	Low-quality	Genome-fragment	41.6	AAI-based (medium-confidence)	0	1	NA	NA	NA	0
g_143.vir_2	g_143	NZ_JACGFJ010000001.1|provirus_2221121_2234660	GCF_016950155.1_ASM1695015v1	P. punjabense	IPO:3715 SV1490b	avirulent	NA	NZ_JACGFJ010000001.1	2221121	2234660	Y	13540	Provirus	Viruses;Duplodnaviria;Heunggongvirae;Uroviricota;Caudoviricetes	0.9844	0.0096	0	4.0348	11	13540	No	15	1	1	Low-quality	Genome-fragment	31.76	AAI-based (medium-confidence)	0	1	NA	NA	NA	0
g_144.vir_1	g_144	NZ_JACGFI010000001.1|provirus_595089_644144	GCF_016950125.1_ASM1695012v1	P. brasiliense	IPO:3843 JGAR:11	NA	NA	NZ_JACGFI010000001.1	595089	644144	Y	49056	Provirus	Viruses;Duplodnaviria;Heunggongvirae;Uroviricota;Caudoviricetes	0.9987	0.0013	10	70.5538	11	49056	No	64	38	2	High-quality	High-quality	100	AAI-based (high-confidence)	0	1	NA	NA	NA	0
g_144.vir_2	g_144	NZ_JACGFI010000001.1|provirus_371723_403374	GCF_016950125.1_ASM1695012v1	P. brasiliense	IPO:3843 JGAR:11	NA	NA	NZ_JACGFI010000001.1	371723	403374	Y	31652	Provirus	Viruses;Duplodnaviria;Heunggongvirae;Uroviricota;Caudoviricetes	0.9985	0.0014	13	53.4714	11	31652	No	39	22	0	High-quality	High-quality	100	AAI-based (high-confidence)	0	1	NA	NA	NA	0
g_144.vir_3	g_144	NZ_JACGFI010000002.1|provirus_367572_382820	GCF_016950125.1_ASM1695012v1	P. brasiliense	IPO:3843 JGAR:11	NA	NA	NZ_JACGFI010000002.1	367572	382820	Y	15249	Provirus	Viruses;Duplodnaviria;Heunggongvirae;Uroviricota;Caudoviricetes	0.9984	0.0015	10	27.7409	11	15249	No	20	14	0	Low-quality	Genome-fragment	41.1	AAI-based (medium-confidence)	0	1	NA	NA	NA	0
g_145.vir_1	g_145	NZ_JACGFF010000020.1|provirus_110171_128172	GCF_016950085.1_ASM1695008v1	P. brasiliense	IPO:4064 NAK:242	avirulent	negative	NZ_JACGFF010000020.1	110171	128172	Y	18002	Provirus	Viruses;Duplodnaviria;Heunggongvirae;Uroviricota;Caudoviricetes	0.9984	0.0016	10	29.7403	11	18002	No	22	16	0	Low-quality	Genome-fragment	48.52	AAI-based (medium-confidence)	0	1	NA	NA	NA	0
g_145.vir_2	g_145	NZ_JACGFF010000020.1|provirus_575108_585061	GCF_016950085.1_ASM1695008v1	P. brasiliense	IPO:4064 NAK:242	avirulent	negative	NZ_JACGFF010000020.1	575108	585061	Y	9954	Provirus	Viruses;Duplodnaviria;Heunggongvirae;Uroviricota;Caudoviricetes	0.9939	0.0038	2	7.3208	11	9954	No	15	3	0	Low-quality	Genome-fragment	6.71	HMM-based (lower-bound)	0	1	NA	NA	NA	0
g_146.vir_1	g_146	NZ_JACGFH010000001.1|provirus_3128009_3145871	GCF_016950075.1_ASM1695007v1	P. brasiliense	IPO:3844 NAK:382 JGAR:12	avirulent	negative	NZ_JACGFH010000001.1	3128009	3145871	Y	17863	Provirus	Viruses;Duplodnaviria;Heunggongvirae;Uroviricota;Caudoviricetes	0.9984	0.0016	10	29.7403	11	17863	No	22	16	0	Low-quality	Genome-fragment	48.15	AAI-based (medium-confidence)	0	1	NA	NA	NA	0
g_146.vir_2	g_146	NZ_JACGFH010000001.1|provirus_3441719_3485457	GCF_016950075.1_ASM1695007v1	P. brasiliense	IPO:3844 NAK:382 JGAR:12	avirulent	negative	NZ_JACGFH010000001.1	3441719	3485457	Y	43739	Provirus	Viruses;Duplodnaviria;Heunggongvirae;Uroviricota;Caudoviricetes	0.9983	0.0016	18	56.3167	11	43739	No	58	35	2	High-quality	High-quality	100	AAI-based (high-confidence)	0	1.02	NA	NA	NA	0
g_147.vir_1	g_147	NZ_JACGFE010000002.1|provirus_291717_310029	GCF_016950015.1_ASM1695001v1	P. brasiliense	IPO:4067 NAK:257	avirulent	negative	NZ_JACGFE010000002.1	291717	310029	Y	18313	Provirus	Viruses;Duplodnaviria;Heunggongvirae;Uroviricota;Caudoviricetes	0.9971	0.0029	12	30.4914	11	18313	No	23	16	0	Low-quality	Genome-fragment	49.36	AAI-based (medium-confidence)	0	1	NA	NA	NA	0
g_148.vir_1	g_148	NZ_JACGFC010000004.1|provirus_595091_644146	GCF_016949995.1_ASM1694999v1	P. brasiliense	IPO:4055 NAK:152 GBBC:1819	NA	NA	NZ_JACGFC010000004.1	595091	644146	Y	49056	Provirus	Viruses;Duplodnaviria;Heunggongvirae;Uroviricota;Caudoviricetes	0.9987	0.0013	10	70.5538	11	49056	No	64	38	2	High-quality	High-quality	100	AAI-based (high-confidence)	0	1	NA	NA	NA	0
g_148.vir_2	g_148	NZ_JACGFC010000004.1|provirus_371725_403376	GCF_016949995.1_ASM1694999v1	P. brasiliense	IPO:4055 NAK:152 GBBC:1819	NA	NA	NZ_JACGFC010000004.1	371725	403376	Y	31652	Provirus	Viruses;Duplodnaviria;Heunggongvirae;Uroviricota;Caudoviricetes	0.9985	0.0014	13	53.4714	11	31652	No	39	22	0	High-quality	High-quality	100	AAI-based (high-confidence)	0	1	NA	NA	NA	0
g_148.vir_3	g_148	NZ_JACGFC010000010.1|provirus_244004_259252	GCF_016949995.1_ASM1694999v1	P. brasiliense	IPO:4055 NAK:152 GBBC:1819	NA	NA	NZ_JACGFC010000010.1	244004	259252	Y	15249	Provirus	Viruses;Duplodnaviria;Heunggongvirae;Uroviricota;Caudoviricetes	0.9979	0.0016	10	27.7409	11	15249	No	20	14	0	Low-quality	Genome-fragment	41.1	AAI-based (medium-confidence)	0	1	NA	NA	NA	0
g_149.vir_1	g_149	NZ_JACGFD010000001.1|provirus_2861851_2912702	GCF_016949975.1_ASM1694997v1	P. brasiliense	IPO:4068 NAK:256	avirulent	negative	NZ_JACGFD010000001.1	2861851	2912702	Y	50852	Provirus	Viruses;Duplodnaviria;Heunggongvirae;Uroviricota;Caudoviricetes	0.9983	0.0017	29	84.1979	11	50852	No	68	44	1	High-quality	High-quality	100	AAI-based (high-confidence)	0	1	NA	NA	NA	0
g_149.vir_2	g_149	NZ_JACGFD010000001.1|provirus_1366764_1384499	GCF_016949975.1_ASM1694997v1	P. brasiliense	IPO:4068 NAK:256	avirulent	negative	NZ_JACGFD010000001.1	1366764	1384499	Y	17736	Provirus	Viruses;Duplodnaviria;Heunggongvirae;Uroviricota;Caudoviricetes	0.9971	0.0023	1	17.1491	11	17736	No	27	5	0	Medium-quality	Genome-fragment	51.83	AAI-based (medium-confidence)	0	1	NA	NA	NA	0
g_150.vir_1	g_150	NZ_JACHAR010000005.1|provirus_745651_781308	GCF_016949955.1_ASM1694995v1	P. versatile	NAK:227	avirulent	NA	NZ_JACHAR010000005.1	745651	781308	Y	35658	Provirus	Viruses;Duplodnaviria;Heunggongvirae;Uroviricota;Caudoviricetes	0.9985	0.0015	14	48.4765	11	35658	No	48	30	1	High-quality	High-quality	100	AAI-based (high-confidence)	0	1	NA	NA	NA	0
g_150.vir_2	g_150	NZ_JACHAR010000007.1|provirus_210208_247958	GCF_016949955.1_ASM1694995v1	P. versatile	NAK:227	avirulent	NA	NZ_JACHAR010000007.1	212648	247958	Y	35311	Provirus	Viruses;Duplodnaviria;Heunggongvirae;Uroviricota;Caudoviricetes	0.9982	0.0017	22	52.4317	11	37751	Yes	46	35	3	High-quality	High-quality	100	AAI-based (high-confidence)	6.46	1	NA	host,viral	1-2440,2441-37751	1
g_150.vir_3	g_150	NZ_JACHAR010000013.1|provirus_270210_288117	GCF_016949955.1_ASM1694995v1	P. versatile	NAK:227	avirulent	NA	NZ_JACHAR010000013.1	272967	288117	Y	15151	Provirus	Viruses;Duplodnaviria;Heunggongvirae;Uroviricota;Caudoviricetes	0.9975	0.002	1	17.637	11	17908	Yes	26	5	3	Low-quality	Genome-fragment	21.28	HMM-based (lower-bound)	15.4	1	NA	host,viral	1-2757,2758-17908	1
g_150.vir_4	g_150	NZ_JACHAR010000003.1|provirus_23569_40110	GCF_016949955.1_ASM1694995v1	P. versatile	NAK:227	avirulent	NA	NZ_JACHAR010000003.1	23569	40110	Y	16542	Provirus	Viruses;Duplodnaviria;Heunggongvirae;Uroviricota;Caudoviricetes	0.9969	0.0022	10	27.1504	11	16542	No	21	14	0	Low-quality	Genome-fragment	44.59	AAI-based (medium-confidence)	0	1	NA	NA	NA	0
g_151.vir_1	g_151	NZ_JACHAS010000024.1|provirus_71577_85827	GCF_016949935.1_ASM1694993v1	P. polaris	NAK:226	avirulent	NA	NZ_JACHAS010000024.1	71577	85827	Y	14251	Provirus	Viruses;Duplodnaviria;Heunggongvirae;Uroviricota;Caudoviricetes	0.9987	0.0013	10	27.7409	11	14251	No	19	14	0	Low-quality	Genome-fragment	38.41	AAI-based (medium-confidence)	0	1	NA	NA	NA	0
g_151.vir_2	g_151	NZ_JACHAS010000030.1	GCF_016949935.1_ASM1694993v1	P. polaris	NAK:226	avirulent	NA	NZ_JACHAS010000030.1	NA	NA	N	3447	No terminal repeats	Viruses;Duplodnaviria;Heunggongvirae;Uroviricota;Caudoviricetes	0.9512	0.0251	1	3.9306	11	3447	No	4	3	0	Low-quality	Genome-fragment	1.92	HMM-based (lower-bound)	0	1	NA	NA	NA	0
g_152.vir_1	g_152	NZ_JACHAQ010000016.1|provirus_86105_104342	GCF_016949915.1_ASM1694991v1	P. brasiliense	IPO:4058 NAK:235	avirulent	negative	NZ_JACHAQ010000016.1	86105	104342	Y	18238	Provirus	Viruses;Duplodnaviria;Heunggongvirae;Uroviricota;Caudoviricetes	0.9985	0.0015	12	31.5369	11	18238	No	23	17	0	Low-quality	Genome-fragment	49.16	AAI-based (medium-confidence)	0	1.01	NA	NA	NA	0
g_153.vir_1	g_153	NZ_JACHAP010000002.1|provirus_595089_644144	GCF_016949885.1_ASM1694988v1	P. brasiliense	NAK:241	virulent	positive	NZ_JACHAP010000002.1	595089	644144	Y	49056	Provirus	Viruses;Duplodnaviria;Heunggongvirae;Uroviricota;Caudoviricetes	0.9987	0.0013	10	70.5538	11	49056	No	64	38	2	High-quality	High-quality	100	AAI-based (high-confidence)	0	1	NA	NA	NA	0
g_153.vir_2	g_153	NZ_JACHAP010000002.1|provirus_371723_403374	GCF_016949885.1_ASM1694988v1	P. brasiliense	NAK:241	virulent	positive	NZ_JACHAP010000002.1	371723	403374	Y	31652	Provirus	Viruses;Duplodnaviria;Heunggongvirae;Uroviricota;Caudoviricetes	0.9985	0.0014	13	53.4714	11	31652	No	39	22	0	High-quality	High-quality	100	AAI-based (high-confidence)	0	1	NA	NA	NA	0
g_153.vir_3	g_153	NZ_JACHAP010000013.1|provirus_244002_259250	GCF_016949885.1_ASM1694988v1	P. brasiliense	NAK:241	virulent	positive	NZ_JACHAP010000013.1	244002	259250	Y	15249	Provirus	Viruses;Duplodnaviria;Heunggongvirae;Uroviricota;Caudoviricetes	0.9979	0.0016	10	27.7409	11	15249	No	20	14	0	Low-quality	Genome-fragment	41.1	AAI-based (medium-confidence)	0	1	NA	NA	NA	0
g_154.vir_1	g_154	NZ_JACGFA010000004.1|provirus_175906_224961	GCF_016949875.1_ASM1694987v1	P. brasiliense	NAK:247	virulent	positive	NZ_JACGFA010000004.1	175906	224961	Y	49056	Provirus	Viruses;Duplodnaviria;Heunggongvirae;Uroviricota;Caudoviricetes	0.9988	0.0012	10	70.5538	11	49056	No	64	38	2	High-quality	High-quality	100	AAI-based (high-confidence)	0	1	NA	NA	NA	0
g_154.vir_2	g_154	NZ_JACGFA010000004.1|provirus_416676_448327	GCF_016949875.1_ASM1694987v1	P. brasiliense	NAK:247	virulent	positive	NZ_JACGFA010000004.1	416676	448327	Y	31652	Provirus	Viruses;Duplodnaviria;Heunggongvirae;Uroviricota;Caudoviricetes	0.9985	0.0014	13	53.4714	11	31652	No	39	22	0	High-quality	High-quality	100	AAI-based (high-confidence)	0	1	NA	NA	NA	0
g_154.vir_3	g_154	NZ_JACGFA010000003.1|provirus_244003_259251	GCF_016949875.1_ASM1694987v1	P. brasiliense	NAK:247	virulent	positive	NZ_JACGFA010000003.1	244003	259251	Y	15249	Provirus	Viruses;Duplodnaviria;Heunggongvirae;Uroviricota;Caudoviricetes	0.9979	0.0016	10	27.7409	11	15249	No	20	14	0	Low-quality	Genome-fragment	41.1	AAI-based (medium-confidence)	0	1	NA	NA	NA	0
g_155.vir_1	g_155	NZ_JACGFB010000003.1|provirus_641706_659719	GCF_016949855.1_ASM1694985v1	P. brasiliense	NAK:245	avirulent	negative	NZ_JACGFB010000003.1	641706	659719	Y	18014	Provirus	Viruses;Duplodnaviria;Heunggongvirae;Uroviricota;Caudoviricetes	0.9986	0.0014	12	30.6126	11	18014	No	23	17	0	Low-quality	Genome-fragment	48.55	AAI-based (medium-confidence)	0	1	NA	NA	NA	0
g_156.vir_1	g_156	NZ_JACHAO010000002.1|provirus_175907_224962	GCF_016949835.1_ASM1694983v1	P. brasiliense	NAK:243	virulent	positive	NZ_JACHAO010000002.1	175907	224962	Y	49056	Provirus	Viruses;Duplodnaviria;Heunggongvirae;Uroviricota;Caudoviricetes	0.9988	0.0012	10	70.5538	11	49056	No	64	38	2	High-quality	High-quality	100	AAI-based (high-confidence)	0	1	NA	NA	NA	0
g_156.vir_2	g_156	NZ_JACHAO010000002.1|provirus_416677_448328	GCF_016949835.1_ASM1694983v1	P. brasiliense	NAK:243	virulent	positive	NZ_JACHAO010000002.1	416677	448328	Y	31652	Provirus	Viruses;Duplodnaviria;Heunggongvirae;Uroviricota;Caudoviricetes	0.9985	0.0014	13	53.4714	11	31652	No	39	22	0	High-quality	High-quality	100	AAI-based (high-confidence)	0	1	NA	NA	NA	0
g_156.vir_3	g_156	NZ_JACHAO010000008.1|provirus_367529_382777	GCF_016949835.1_ASM1694983v1	P. brasiliense	NAK:243	virulent	positive	NZ_JACHAO010000008.1	367529	382777	Y	15249	Provirus	Viruses;Duplodnaviria;Heunggongvirae;Uroviricota;Caudoviricetes	0.9984	0.0014	10	27.7409	11	15249	No	20	14	0	Low-quality	Genome-fragment	41.1	AAI-based (medium-confidence)	0	1	NA	NA	NA	0
g_157.vir_1	g_157	NZ_JACGEZ010000010.1|provirus_2_34528	GCF_016949795.1_ASM1694979v1	P. brasiliense	IPO:4073 NAK:248	avirulent	negative	NZ_JACGEZ010000010.1	2	34528	Y	34527	Provirus	Viruses;Duplodnaviria;Heunggongvirae;Uroviricota;Caudoviricetes	0.9989	0.0011	10	62.8876	11	34527	No	52	33	0	Medium-quality	Genome-fragment	85.21	AAI-based (high-confidence)	0	1	NA	NA	NA	0
g_157.vir_2	g_157	NZ_JACGEZ010000021.1|provirus_300791_333798	GCF_016949795.1_ASM1694979v1	P. brasiliense	IPO:4073 NAK:248	avirulent	negative	NZ_JACGEZ010000021.1	300791	333798	Y	33008	Provirus	Viruses;Duplodnaviria;Heunggongvirae;Uroviricota;Caudoviricetes	0.9986	0.0012	11	52.3036	11	33008	No	45	33	0	High-quality	High-quality	95.02	AAI-based (high-confidence)	0	1	NA	NA	NA	0
g_157.vir_3	g_157	NZ_JACGEZ010000016.1|provirus_354127_372277	GCF_016949795.1_ASM1694979v1	P. brasiliense	IPO:4073 NAK:248	avirulent	negative	NZ_JACGEZ010000016.1	354127	372277	Y	18151	Provirus	Viruses;Duplodnaviria;Heunggongvirae;Uroviricota;Caudoviricetes	0.9986	0.0013	12	32.5029	11	18151	No	24	18	0	Low-quality	Genome-fragment	48.93	AAI-based (medium-confidence)	0	1	NA	NA	NA	0
g_157.vir_4	g_157	NZ_JACGEZ010000011.1|provirus_60484_72670	GCF_016949795.1_ASM1694979v1	P. brasiliense	IPO:4073 NAK:248	avirulent	negative	NZ_JACGEZ010000011.1	63580	72670	Y	9091	Provirus	Viruses;Duplodnaviria;Heunggongvirae;Uroviricota;Caudoviricetes	0.9979	0.0015	0	15.8984	11	12187	Yes	19	10	3	Low-quality	Genome-fragment	21.79	AAI-based (high-confidence)	25.4	1	NA	host,viral	1-3096,3097-12187	1
g_158.vir_1	g_158	NZ_JACHAN010000001.1|provirus_1465983_1498823	GCF_016949775.1_ASM1694977v1	P. brasiliense	NAK:250	avirulent	negative	NZ_JACHAN010000001.1	1465983	1498823	Y	32841	Provirus	Viruses;Duplodnaviria;Heunggongvirae;Uroviricota;Caudoviricetes	0.9986	0.0014	12	54.7539	11	32841	No	46	33	0	High-quality	High-quality	93.21	AAI-based (high-confidence)	0	1	NA	NA	NA	0
g_158.vir_2	g_158	NZ_JACHAN010000001.1|provirus_229938_245319	GCF_016949775.1_ASM1694977v1	P. brasiliense	NAK:250	avirulent	negative	NZ_JACHAN010000001.1	229938	245319	Y	15382	Provirus	Viruses;Duplodnaviria;Heunggongvirae;Uroviricota;Caudoviricetes	0.9981	0.0016	9	27.9091	11	15382	No	20	14	0	Low-quality	Genome-fragment	41.46	AAI-based (medium-confidence)	0	1	NA	NA	NA	0
g_159.vir_1	g_159	NZ_JACGEY010000024.1|provirus_1_14172	GCF_016949735.1_ASM1694973v1	P. brasiliense	NAK:252	avirulent	negative	NZ_JACGEY010000024.1	1	14172	Y	14172	Provirus	Viruses;Duplodnaviria;Heunggongvirae;Uroviricota;Caudoviricetes	0.9988	0.0012	10	27.7409	11	14172	No	19	14	0	Low-quality	Genome-fragment	38.2	AAI-based (medium-confidence)	0	1	NA	NA	NA	0
g_159.vir_2	g_159	NZ_JACGEY010000023.1	GCF_016949735.1_ASM1694973v1	P. brasiliense	NAK:252	avirulent	negative	NZ_JACGEY010000023.1	NA	NA	N	3458	ITR	Viruses;Duplodnaviria;Heunggongvirae;Uroviricota;Caudoviricetes	0.9807	0.0102	2	4.9456	11	3458	No	4	4	0	Low-quality	Genome-fragment	1.93	HMM-based (lower-bound)	0	1.01	low-confidence ITR	NA	NA	0
g_160.vir_1	g_160	NZ_JACGEX010000030.1	GCF_016949695.1_ASM1694969v1	P. polaris	IPO:4059 NAK:253	inconclusive	negative	NZ_JACGEX010000030.1	NA	NA	N	9923	No terminal repeats	Viruses;Duplodnaviria;Heunggongvirae;Uroviricota;Caudoviricetes	0.9987	0.0013	10	19.0491	11	9923	No	15	14	0	Low-quality	Genome-fragment	30	AAI-based (high-confidence)	0	1	NA	NA	NA	0
g_160.vir_2	g_160	NZ_JACGEX010000022.1	GCF_016949695.1_ASM1694969v1	P. polaris	IPO:4059 NAK:253	inconclusive	negative	NZ_JACGEX010000022.1	NA	NA	N	3669	No terminal repeats	Viruses;Duplodnaviria;Heunggongvirae;Uroviricota;Caudoviricetes	0.9985	0.0014	2	4.2078	11	3669	No	3	3	0	Low-quality	Genome-fragment	11.25	AAI-based (medium-confidence)	0	1	NA	NA	NA	0
g_160.vir_3	g_160	NZ_JACGEX010000006.1|provirus_650224_666457	GCF_016949695.1_ASM1694969v1	P. polaris	IPO:4059 NAK:253	inconclusive	negative	NZ_JACGEX010000006.1	650224	666457	Y	16234	Provirus	Viruses;Duplodnaviria;Heunggongvirae;Uroviricota;Caudoviricetes	0.9984	0.0015	11	28.7819	11	16234	No	21	15	0	Low-quality	Genome-fragment	43.76	AAI-based (high-confidence)	0	1	NA	NA	NA	0
g_160.vir_4	g_160	NZ_JACGEX010000021.1|provirus_1_18535	GCF_016949695.1_ASM1694969v1	P. polaris	IPO:4059 NAK:253	inconclusive	negative	NZ_JACGEX010000021.1	1	18535	Y	18535	Provirus	Viruses;Duplodnaviria;Heunggongvirae;Uroviricota;Caudoviricetes	0.9983	0.0015	6	26.5597	11	18535	No	25	12	0	Medium-quality	Genome-fragment	56.61	AAI-based (high-confidence)	0	1	NA	NA	NA	0
g_160.vir_5	g_160	NZ_JACGEX010000031.1	GCF_016949695.1_ASM1694969v1	P. polaris	IPO:4059 NAK:253	inconclusive	negative	NZ_JACGEX010000031.1	NA	NA	N	7015	No terminal repeats	Viruses;Duplodnaviria;Heunggongvirae;Uroviricota;Caudoviricetes	0.9981	0.0016	7	14.1234	11	7015	No	13	10	0	Low-quality	Genome-fragment	21.47	AAI-based (high-confidence)	0	1	NA	NA	NA	0
g_160.vir_6	g_160	NZ_JACGEX010000016.1|provirus_201_15978	GCF_016949695.1_ASM1694969v1	P. polaris	IPO:4059 NAK:253	inconclusive	negative	NZ_JACGEX010000016.1	201	15978	Y	15778	Provirus	Viruses;Duplodnaviria;Heunggongvirae;Uroviricota;Caudoviricetes	0.9968	0.0019	4	21.5484	11	15778	No	22	12	0	Low-quality	Genome-fragment	47.83	AAI-based (high-confidence)	0	1	NA	NA	NA	0
g_160.vir_7	g_160	NZ_JACGEX010000032.1	GCF_016949695.1_ASM1694969v1	P. polaris	IPO:4059 NAK:253	inconclusive	negative	NZ_JACGEX010000032.1	NA	NA	N	1540	No terminal repeats	Viruses;Duplodnaviria;Heunggongvirae;Uroviricota;Caudoviricetes	0.9966	0.0021	2	2.7182	11	1540	No	2	2	0	Low-quality	Genome-fragment	4.46	AAI-based (high-confidence)	0	1	NA	NA	NA	0
g_160.vir_8	g_160	NZ_JACGEX010000033.1	GCF_016949695.1_ASM1694969v1	P. polaris	IPO:4059 NAK:253	inconclusive	negative	NZ_JACGEX010000033.1	NA	NA	N	1531	No terminal repeats	Viruses;Duplodnaviria;Heunggongvirae;Uroviricota;Caudoviricetes	0.9958	0.0023	2	2.7182	11	1531	No	2	2	0	Low-quality	Genome-fragment	4.43	AAI-based (high-confidence)	0	1	NA	NA	NA	0
g_160.vir_9	g_160	NZ_JACGEX010000001.1	GCF_016949695.1_ASM1694969v1	P. polaris	IPO:4059 NAK:253	inconclusive	negative	NZ_JACGEX010000001.1	NA	NA	N	3859	No terminal repeats	Viruses;Duplodnaviria;Heunggongvirae;Uroviricota;Caudoviricetes	0.9916	0.003	0	0.9867	11	3859	No	1	0	1	Not-determined	Genome-fragment	NA	NA	0	1.1	no viral genes detected	NA	NA	0
g_160.vir_10	g_160	NZ_JACGEX010000023.1	GCF_016949695.1_ASM1694969v1	P. polaris	IPO:4059 NAK:253	inconclusive	negative	NZ_JACGEX010000023.1	NA	NA	N	1102	No terminal repeats	Viruses;Duplodnaviria;Heunggongvirae;Uroviricota;Caudoviricetes	0.9877	0.0039	1	1.3602	11	1102	No	1	1	0	Low-quality	Genome-fragment	1.85	HMM-based (lower-bound)	0	1	NA	NA	NA	0
[truncated: 1,102 more rows]

## Sheet: Table_S5
## Table S5: Prophage statistics for individual genomes
[truncated: 455 more rows]

## Sheet: Table_S6
## Table S6: Species wide and pangenome wide prophage statistics
[truncated: 24 more rows]

## Sheet: Table_S7
## Table S7: Prophage clustering based on syntenic Jaccard index
[truncated: 1,370 more rows]

[truncated: 3 more sheets: Table_S8, Table_S9, Table_S10]
